# Supplementary material for: WRNIP1 Is Recruited to DNA Interstrand Crosslinks and Promotes Repair
Source: Cell Rep. 2020 Jul 7;32(1):107850. doi: 10.1016/j.celrep.2020.107850 (PMC7351111; doi:10.1016/j.celrep.2020.107850)
Supplement: Table S1. MS/MS Data of the Purified FANCD2 Complex, Relating to Figure 1 — Trypsin, Keratin and reverse hits have been discarded, peptides with mass accuracy > 10ppm and/or Xcorr < 1.5 have been discarded. [file mmc2.xls]

## Sheet: Proteins
Gene Symbol	Total # of peptides	Unique # of peptides	Reference
PRKDC	284	167	IPI:IPI00296337.2
FANCD2	245	77	IPI:IPI00075081.1
FANCI	109	59	IPI:IPI00019447.6
CPS1	60	35	IPI:IPI00011062.1
UBR5	55	39	IPI:IPI00026320.1
CAND1	53	32	IPI:IPI00100160.3
PRPF8	52	39	IPI:IPI00007928.4
POLD1	51	33	IPI:IPI00002894.2
MDN1	50	37	IPI:IPI00167941.1
TRIM28	50	29	IPI:IPI00438229.2
NSUN2	45	27	IPI:IPI00306369.3
LETM1	44	27	IPI:IPI00017592.1
LMNA	42	25	IPI:IPI00021405.3
SF3B1	39	29	IPI:IPI00026089.3
HSPA9	37	21	IPI:IPI00007765.5
DDX5	37	20	IPI:IPI00017617.1
HSPA8	35	18	IPI:IPI00003865.1
PSMD2	35	21	IPI:IPI00012268.3
PRPF6	35	22	IPI:IPI00305068.5
ANLN	34	23	IPI:IPI00032958.3
SNRNP200	34	23	IPI:IPI00420014.2
PSMC5	33	20	IPI:IPI00023919.4
MCM3	32	22	IPI:IPI00013214.2
MCM5	32	21	IPI:IPI00018350.3
PSMC2	32	15	IPI:IPI00021435.3
ACLY	31	19	IPI:IPI00021290.5
DHX9	31	23	IPI:IPI00844578.1
CCBL2	30	13	IPI:IPI00061178.1
MSH6	30	18	IPI:IPI00106847.3
WDHD1	30	19	IPI:IPI00411614.1
TUBB2C	29	16	IPI:IPI00007752.1
PKM2	29	19	IPI:IPI00220644.8
MCM6	28	19	IPI:IPI00031517.1
HUWE1	28	23	IPI:IPI00179298.5
GMPS	27	17	IPI:IPI00029079.5
KIAA1967	26	18	IPI:IPI00182757.1
CCT8	26	15	IPI:IPI00302925.4
TUBA4A	25	15	IPI:IPI00007750.1
HSP90AB1	25	15	IPI:IPI00414676.6
HSPA5	24	14	IPI:IPI00003362.2
EFTUD2	24	14	IPI:IPI00003519.1
RPA1	24	14	IPI:IPI00020127.1
PSMC6	24	16	IPI:IPI00021926.4
DIS3	24	17	IPI:IPI00183462.8
HNRNPK	24	14	IPI:IPI00216049.1
LMNB1	24	15	IPI:IPI00217975.4
SF3B3	24	14	IPI:IPI00300371.5
PDS5A	24	16	IPI:IPI00303063.9
PSMC1	23	14	IPI:IPI00011126.6
PFKP	22	15	IPI:IPI00009790.1
PSMD3	22	16	IPI:IPI00011603.2
PSMC4	22	15	IPI:IPI00020042.2
ILK-2;CCT4	22	13	IPI:IPI00302927.6
HSPD1	22	13	IPI:IPI00784154.1
SYMPK	21	14	IPI:IPI00023344.2
EIF4A1;SNORA67	21	15	IPI:IPI00025491.1
FASN	21	16	IPI:IPI00026781.2
WRNIP1	21	14	IPI:IPI00102997.1
PSMD11	21	13	IPI:IPI00105598.3
DDX46	21	14	IPI:IPI00329791.9
HNRNPU	21	14	IPI:IPI00479217.1
RPS3	20	13	IPI:IPI00011253.3
DSP	20	12	IPI:IPI00013933.2
UBC;RPS27A;UBB	20	3	IPI:IPI00179330.6
MCM2	20	15	IPI:IPI00184330.5
MCM7	20	12	IPI:IPI00219740.3
SART3	19	13	IPI:IPI00006025.1
PSMD6	19	12	IPI:IPI00014151.3
RUVBL1	19	11	IPI:IPI00021187.4
CCT3	19	11	IPI:IPI00290770.3
HSP90AA1	19	12	IPI:IPI00382470.3
ATP5A1	19	11	IPI:IPI00440493.2
MCM4	18	14	IPI:IPI00018349.5
CSE1L	18	11	IPI:IPI00022744.5
DDX17	18	10	IPI:IPI00023785.7
KIAA0368	18	14	IPI:IPI00157790.7
SNRNP200	18	11	IPI:IPI00168235.4
SMC3	18	11	IPI:IPI00219420.3
TCP1	18	12	IPI:IPI00290566.1
PSMD1	18	12	IPI:IPI00299608.3
RUVBL2	17	10	IPI:IPI00009104.7
RPS18;LOC100130553	17	9	IPI:IPI00013296.3
PSMC3	17	10	IPI:IPI00018398.4
HNRNPL	17	11	IPI:IPI00027834.3
GTF2I	17	11	IPI:IPI00054042.1
CUL1	16	11	IPI:IPI00014310.3
COPS4	16	9	IPI:IPI00171844.3
HNRNPM	16	14	IPI:IPI00171903.2
CUL4B	16	12	IPI:IPI00179057.6
VDAC1	16	8	IPI:IPI00216308.5
INTS3	16	11	IPI:IPI00418336.3
LDLR	15	8	IPI:IPI00000070.1
CCT6A	15	8	IPI:IPI00027626.3
TMPO	15	8	IPI:IPI00030131.3
CDC5L	15	11	IPI:IPI00465294.2
KPNB1	14	7	IPI:IPI00001639.2
MSH2	14	9	IPI:IPI00017303.1
TRMT1	14	9	IPI:IPI00020508.1
UBE4A	14	9	IPI:IPI00028957.2
NUP153	14	10	IPI:IPI00292059.2
RIF1	14	10	IPI:IPI00293845.5
MCM7	14	10	IPI:IPI00299904.3
VIM	14	9	IPI:IPI00418471.6
CUL4A	14	9	IPI:IPI00419273.5
RNH1	14	8	IPI:IPI00550069.3
PSMD5	13	9	IPI:IPI00002134.4
PRPF19	13	10	IPI:IPI00004968.1
ETFA	13	8	IPI:IPI00010810.1
STIP1	13	8	IPI:IPI00013894.1
RFC2	13	9	IPI:IPI00017412.1
COPS3	13	7	IPI:IPI00025721.3
HNRNPD	13	8	IPI:IPI00028888.1
TOP2A	13	9	IPI:IPI00178667.5
RAVER1	13	8	IPI:IPI00217661.4
DNAJC7	13	8	IPI:IPI00329629.6
PSMD13	13	8	IPI:IPI00375380.4
HIST1H4J;HIST1H4E;HIST1H4H;HIST1H4K;HIST2H4A;HIST1H4D;HIST1H4F;HIST2H4B;HIST1H4C;HIST1H4B;HIST1H4I;HIST1H4L;HIST1H4A;HIST4H4	13	8	IPI:IPI00453473.6
EIF4A3	12	8	IPI:IPI00009328.4
PHGDH	12	7	IPI:IPI00011200.5
RBM14;RBM4	12	8	IPI:IPI00013174.2
SIRT1	12	8	IPI:IPI00016802.1
MATR3	12	8	IPI:IPI00017297.1
RFC4	12	8	IPI:IPI00017381.1
PSMD7	12	9	IPI:IPI00019927.2
PCNA	12	8	IPI:IPI00021700.3
RAD50	12	8	IPI:IPI00107531.1
PRPF4	12	8	IPI:IPI00150269.1
RBM39	12	7	IPI:IPI00163505.2
MTA2	12	9	IPI:IPI00171798.1
RPS4X	12	8	IPI:IPI00217030.1
PLAA	12	8	IPI:IPI00218465.1
CCT2	12	8	IPI:IPI00297779.7
HNRNPA2B1	12	8	IPI:IPI00386854.6
HRNR	12	9	IPI:IPI00398625.5
RAD21	11	7	IPI:IPI00006715.3
SF3A1	11	8	IPI:IPI00017451.1
CCT7	11	8	IPI:IPI00018465.1
RPN1	11	10	IPI:IPI00025874.2
FEN1	11	7	IPI:IPI00026215.1
XAB2	11	6	IPI:IPI00163084.3
TUBA1C	11	5	IPI:IPI00166768.3
PGK1	11	7	IPI:IPI00169383.3
RPS9	11	7	IPI:IPI00221088.5
SF3B2	11	9	IPI:IPI00221106.5
SMC1A	11	10	IPI:IPI00291939.1
HSPA1A;HSPA1B	11	7	IPI:IPI00304925.5
ALDH3A2	11	6	IPI:IPI00333619.4
XRCC6	11	8	IPI:IPI00644712.4
CHD4	10	7	IPI:IPI00000846.1
BLM	10	6	IPI:IPI00004859.1
DDX23	10	8	IPI:IPI00006725.2
RPL23	10	5	IPI:IPI00010153.5
TRIM33	10	6	IPI:IPI00010252.3
SFPQ	10	5	IPI:IPI00010740.1
HNRNPR	10	8	IPI:IPI00012074.3
EIF4B	10	5	IPI:IPI00012079.3
COPS2	10	7	IPI:IPI00018813.5
DSG1	10	7	IPI:IPI00025753.1
TUFM	10	6	IPI:IPI00027107.5
PHB2	10	6	IPI:IPI00027252.6
RFC5	10	6	IPI:IPI00031514.1
EMD	10	5	IPI:IPI00032003.1
SERPINH1	10	6	IPI:IPI00032140.4
THRAP3	10	8	IPI:IPI00104050.3
PSMD12	10	6	IPI:IPI00185374.4
DDX3X	10	7	IPI:IPI00215637.5
SRRT	10	6	IPI:IPI00220038.1
DHX15	10	6	IPI:IPI00396435.3
NCAPD3	10	6	IPI:IPI00747787.2
ECT2	10	8	IPI:IPI00748143.2
EEF1G	9	5	IPI:IPI00000875.7
RPL26L1	9	5	IPI:IPI00007144.1
TUBB	9	5	IPI:IPI00011654.2
GTF3C4	9	6	IPI:IPI00016725.2
CANX	9	6	IPI:IPI00020984.2
BZW2	9	5	IPI:IPI00022305.4
ADAR	9	7	IPI:IPI00025057.2
SUPT16H	9	5	IPI:IPI00026970.4
U2AF2	9	5	IPI:IPI00031556.7
NACC1	9	5	IPI:IPI00045207.2
EEF2	9	6	IPI:IPI00186290.6
RPL18	9	5	IPI:IPI00215719.6
RPS16	9	6	IPI:IPI00221092.8
ATP5B	9	7	IPI:IPI00303476.1
TBL1XR1	8	6	IPI:IPI00002922.5
ILF2	8	5	IPI:IPI00005198.2
BUB3	8	4	IPI:IPI00013468.1
VPS35	8	6	IPI:IPI00018931.6
ACTB	8	5	IPI:IPI00021439.1
VDAC2	8	6	IPI:IPI00024145.2
NUP155	8	7	IPI:IPI00026625.1
SNRPB	8	4	IPI:IPI00027285.1
HADHA	8	6	IPI:IPI00031522.2
ANP32E	8	4	IPI:IPI00165393.1
CHTF18	8	6	IPI:IPI00178203.1
RECQL	8	6	IPI:IPI00178431.1
UCHL5	8	6	IPI:IPI00219512.2
POLA1	8	7	IPI:IPI00220317.3
XRCC5	8	5	IPI:IPI00220834.8
RPL13A	8	6	IPI:IPI00304612.9
RBMX	8	5	IPI:IPI00304692.1
TIMELESS	8	7	IPI:IPI00335541.4
RBM10	8	5	IPI:IPI00375731.1
PARP1	8	6	IPI:IPI00449049.5
HNRNPUL2	8	6	IPI:IPI00456887.2
XPO5	8	5	IPI:IPI00640703.3
PRPF3	7	4	IPI:IPI00005861.1
BCLAF1	7	5	IPI:IPI00006079.1
SLC25A5	7	5	IPI:IPI00007188.5
ACTA2	7	5	IPI:IPI00008603.1
PCBP2	7	4	IPI:IPI00012066.2
EEF1A2	7	4	IPI:IPI00014424.1
PHB	7	4	IPI:IPI00017334.1
MYH9	7	6	IPI:IPI00019502.3
TAF15	7	3	IPI:IPI00020194.1
EIF2S2	7	5	IPI:IPI00021728.3
SLC25A3	7	5	IPI:IPI00022202.3
UBE2M	7	4	IPI:IPI00022597.1
HSPB1	7	5	IPI:IPI00025512.2
FLG	7	4	IPI:IPI00026256.2
HNRNPCL1	7	5	IPI:IPI00027569.1
UGDH	7	4	IPI:IPI00031420.3
RFC3	7	4	IPI:IPI00031521.1
HSPD1	7	3	IPI:IPI00076042.2
SF3B3	7	6	IPI:IPI00179138.3
HNRNPC	7	4	IPI:IPI00216592.2
ILF3	7	5	IPI:IPI00219330.2
DDB1	7	7	IPI:IPI00293464.5
SRPRB	7	5	IPI:IPI00295098.3
PDIA6	7	5	IPI:IPI00299571.5
HSPA1L	7	4	IPI:IPI00301277.1
ELAVL1	7	4	IPI:IPI00301936.4
ANXA2P2	7	4	IPI:IPI00334627.3
HNRNPA2B1	7	5	IPI:IPI00396378.3
FLG2	7	4	IPI:IPI00397801.4
JUP	7	5	IPI:IPI00554711.3
SFRS7	6	3	IPI:IPI00003377.1
HNRNPF	6	4	IPI:IPI00003881.5
PPP1CC	6	4	IPI:IPI00005705.1
TUBB1	6	3	IPI:IPI00006510.1
COPS8	6	3	IPI:IPI00009480.1
CCT5	6	5	IPI:IPI00010720.1
HNRNPH1	6	4	IPI:IPI00013881.6
SNRPD2	6	4	IPI:IPI00017963.1
H2AFV	6	4	IPI:IPI00018278.3
EEF1A1	6	5	IPI:IPI00025447.8
CDC2	6	4	IPI:IPI00026689.4
NUP107	6	4	IPI:IPI00028005.1
MRE11A	6	5	IPI:IPI00029159.5
RPS24	6	4	IPI:IPI00029750.1
MLH1	6	3	IPI:IPI00029754.1
SF3A3	6	5	IPI:IPI00029764.1
DNMT1	6	5	IPI:IPI00031519.3
HSP90AA2	6	4	IPI:IPI00031523.4
H2AFY	6	4	IPI:IPI00059366.4
DDX39	6	5	IPI:IPI00062206.1
WAPAL	6	4	IPI:IPI00103263.3
COPS6	6	5	IPI:IPI00163230.5
TH1L	6	4	IPI:IPI00164949.3
PPP2R1A	6	4	IPI:IPI00168184.8
HNRNPA1	6	3	IPI:IPI00215965.2
RPS8	6	5	IPI:IPI00216587.9
PFN1	6	3	IPI:IPI00216691.5
ACP1	6	3	IPI:IPI00219861.3
RPS13	6	5	IPI:IPI00221089.5
EIF3J	6	6	IPI:IPI00290461.3
MED14	6	4	IPI:IPI00297191.2
PA2G4	6	3	IPI:IPI00299000.5
NBN	6	5	IPI:IPI00299463.1
KPNA1	6	3	IPI:IPI00303292.1
FANCI	6	4	IPI:IPI00306518.3
RBBP4	6	4	IPI:IPI00328319.8
MSH6	6	4	IPI:IPI00384456.4
ATP5C1	6	4	IPI:IPI00395769.2
NCAPG2	6	5	IPI:IPI00396058.2
HSP90AB1	6	3	IPI:IPI00411633.4
CSRP1	6	4	IPI:IPI00442073.5
RPL27A	6	4	IPI:IPI00456758.4
STAG2	6	4	IPI:IPI00470883.2
XPO5	6	3	IPI:IPI00549861.4
FANCD2	6	2	IPI:IPI00604399.1
LRPPRC	6	5	IPI:IPI00783271.1
HIST2H2BE	5	4	IPI:IPI00003935.6
PHF5A	5	3	IPI:IPI00005511.1
COPS5	5	4	IPI:IPI00009958.6
EPPK1	5	3	IPI:IPI00010951.2
HSPA7	5	3	IPI:IPI00011134.2
RALY	5	4	IPI:IPI00011268.2
CHAF1B	5	3	IPI:IPI00011857.1
SKP2	5	3	IPI:IPI00013294.1
RPS2	5	3	IPI:IPI00013485.3
C1QBP	5	3	IPI:IPI00014230.1
PLEC1	5	5	IPI:IPI00014898.3
PTGES3	5	2	IPI:IPI00015029.1
PCBP1	5	3	IPI:IPI00016610.2
RPS6	5	3	IPI:IPI00021840.1
TFRC	5	3	IPI:IPI00022462.2
VCP	5	4	IPI:IPI00022774.3
PIP	5	3	IPI:IPI00022974.1
PAF1	5	4	IPI:IPI00024883.1
RPL19	5	2	IPI:IPI00025329.1
ADSL	5	3	IPI:IPI00026904.2
HSP90B1	5	3	IPI:IPI00027230.3
DCD	5	3	IPI:IPI00027547.2
TRAP1	5	3	IPI:IPI00030275.5
SF3B14	5	3	IPI:IPI00032827.1
SET	5	3	IPI:IPI00072377.1
PCID2	5	3	IPI:IPI00072541.4
CWF19L1	5	2	IPI:IPI00101600.5
GATAD2B	5	3	IPI:IPI00103554.1
GPS1	5	4	IPI:IPI00156282.2
THOC2	5	3	IPI:IPI00158615.7
LRRC47	5	4	IPI:IPI00170935.1
TLE3	5	4	IPI:IPI00177938.2
PRPS1L1	5	3	IPI:IPI00218371.4
GAPDH	5	4	IPI:IPI00219018.7
NUP133	5	3	IPI:IPI00291200.2
CDC73	5	4	IPI:IPI00300659.4
TRA2B	5	4	IPI:IPI00301503.8
XPOT	5	4	IPI:IPI00306290.5
RPL24	5	3	IPI:IPI00306332.4
NUP93	5	4	IPI:IPI00397904.6
TAF4	5	3	IPI:IPI00413755.1
HNRNPA3	5	3	IPI:IPI00419373.1
BAT1	5	3	IPI:IPI00641829.5
LIG3	4	4	IPI:IPI00000156.3
RCC1	4	3	IPI:IPI00001661.3
RBMXL2	4	3	IPI:IPI00004450.2
POLR1C	4	3	IPI:IPI00005179.1
SEC22B	4	3	IPI:IPI00006865.3
LUC7L2	4	3	IPI:IPI00006932.4
EIF5A2	4	3	IPI:IPI00006935.3
SMARCAD1	4	3	IPI:IPI00008422.5
IQGAP1	4	4	IPI:IPI00009342.1
LMNB2	4	3	IPI:IPI00009771.6
LAS1L	4	3	IPI:IPI00009917.3
HNRPDL	4	3	IPI:IPI00011274.3
IK	4	3	IPI:IPI00011875.1
TOP3A	4	3	IPI:IPI00013378.1
HDAC1	4	2	IPI:IPI00013774.1
RPA2	4	3	IPI:IPI00013939.3
RCN1	4	2	IPI:IPI00015842.1
AHNAK	4	3	IPI:IPI00021812.2
ADNP	4	4	IPI:IPI00022215.1
PSMA7	4	2	IPI:IPI00024175.3
TNPO1	4	2	IPI:IPI00024364.2
PSMD14	4	3	IPI:IPI00024821.1
TARDBP	4	3	IPI:IPI00025815.2
BRCA1	4	2	IPI:IPI00027272.2
PRIM2	4	4	IPI:IPI00027705.2
SNRPE	4	2	IPI:IPI00029266.1
DNAJA2	4	4	IPI:IPI00032406.1
HEATR3	4	4	IPI:IPI00100984.4
COBRA1	4	3	IPI:IPI00103483.1
SR140	4	3	IPI:IPI00143753.6
RPL28	4	3	IPI:IPI00182533.5
SFRS1	4	3	IPI:IPI00215884.4
SORD	4	2	IPI:IPI00216057.5
C19orf21	4	2	IPI:IPI00217121.1
SDHA	4	3	IPI:IPI00217143.3
BCAP31	4	2	IPI:IPI00218200.8
ACP1	4	2	IPI:IPI00218847.5
RPL22	4	2	IPI:IPI00219153.4
RPL27	4	2	IPI:IPI00219155.5
RPL34	4	3	IPI:IPI00219160.3
PGD	4	3	IPI:IPI00219525.1
USP14	4	3	IPI:IPI00219913.1
RPS15A	4	2	IPI:IPI00221091.9
AKAP8L	4	2	IPI:IPI00297455.5
ARCN1	4	4	IPI:IPI00298520.4
PSMA4	4	3	IPI:IPI00299155.5
FLNA	4	3	IPI:IPI00302592.2
INTS5	4	3	IPI:IPI00304676.5
SMU1	4	3	IPI:IPI00305833.3
SMC4	4	3	IPI:IPI00328298.6
RPL10P16	4	2	IPI:IPI00374260.4
RPL11	4	3	IPI:IPI00376798.3
RBBP7	4	3	IPI:IPI00395865.4
RPS27	4	3	IPI:IPI00397358.4
RPL13P12	4	3	IPI:IPI00397611.2
MED23	4	4	IPI:IPI00413272.3
NCL	4	3	IPI:IPI00444262.3
RPL13	4	2	IPI:IPI00465361.4
TBL3	4	3	IPI:IPI00477971.4
SKIV2L2	4	3	IPI:IPI00647217.2
DIS3	4	2	IPI:IPI00746351.2
RPL5	3	2	IPI:IPI00000494.6
AIFM1	3	3	IPI:IPI00000690.1
PRDX1	3	3	IPI:IPI00000874.1
ACTBL2	3	2	IPI:IPI00003269.1
GNB2	3	2	IPI:IPI00003348.3
USP7	3	3	IPI:IPI00003965.5
TRIM24	3	3	IPI:IPI00005184.1
U2AF1	3	2	IPI:IPI00005613.3
NUP98	3	3	IPI:IPI00006038.4
NVL	3	2	IPI:IPI00006197.1
S100A8	3	2	IPI:IPI00007047.1
PPIH	3	2	IPI:IPI00007346.1
ATP5O	3	3	IPI:IPI00007611.1
CPSF3	3	2	IPI:IPI00007818.3
LIMA1	3	3	IPI:IPI00008918.1
MAGED2	3	2	IPI:IPI00009542.1
SFRS6	3	2	IPI:IPI00012345.2
DNAJA1	3	3	IPI:IPI00012535.1
RPL8	3	2	IPI:IPI00012772.8
PRPH	3	1	IPI:IPI00013164.4
CSTF2	3	2	IPI:IPI00013256.1
SNRPC	3	2	IPI:IPI00013396.3
ACTN1	3	2	IPI:IPI00013508.5
HNRNPH3	3	3	IPI:IPI00013877.2
ORC5L	3	2	IPI:IPI00015143.1
SNRPG	3	2	IPI:IPI00016572.1
TMED2	3	2	IPI:IPI00016608.1
SF3A2	3	3	IPI:IPI00017341.3
MT-CO2	3	2	IPI:IPI00017510.3
NAMPT	3	2	IPI:IPI00018873.1
NCBP1	3	2	IPI:IPI00019380.1
SSR4	3	2	IPI:IPI00019385.3
GSTO1	3	2	IPI:IPI00019755.3
PRC1	3	3	IPI:IPI00022629.6
HADHB	3	3	IPI:IPI00022793.5
GTF2B	3	3	IPI:IPI00022820.1
FAM162A	3	2	IPI:IPI00023001.2
ATP5D	3	2	IPI:IPI00024920.1
RPS14	3	2	IPI:IPI00026271.5
TMED10	3	2	IPI:IPI00028055.4
RAB8A	3	2	IPI:IPI00028481.1
ATP5F1	3	2	IPI:IPI00029133.4
CYC1	3	3	IPI:IPI00029264.3
SNRPB2	3	1	IPI:IPI00029267.1
CCNT1	3	2	IPI:IPI00030247.1
ACAT1	3	2	IPI:IPI00030363.1
RNPS1	3	2	IPI:IPI00033561.3
MED16	3	3	IPI:IPI00037401.4
RPL36AL	3	3	IPI:IPI00056494.5
VCPIP1	3	2	IPI:IPI00064162.4
TRRAP	3	3	IPI:IPI00069084.2
GPSN2	3	3	IPI:IPI00100656.3
RACGAP1	3	2	IPI:IPI00152946.1
MACROD1	3	2	IPI:IPI00155601.1
ATAD2	3	3	IPI:IPI00170548.1
BZW1	3	3	IPI:IPI00180128.4
CTNND1	3	3	IPI:IPI00182469.3
NCL	3	2	IPI:IPI00183526.6
G6PD	3	3	IPI:IPI00216008.4
CCAR1	3	3	IPI:IPI00217357.2
HIST1H1C	3	2	IPI:IPI00217465.5
LDHA	3	2	IPI:IPI00217966.8
RPS23	3	2	IPI:IPI00218606.7
SNRPF	3	3	IPI:IPI00220528.6
POLR2E	3	2	IPI:IPI00291093.3
RPL7A	3	2	IPI:IPI00299573.1
WDR70	3	2	IPI:IPI00300060.4
MED17	3	2	IPI:IPI00301139.5
THOC6	3	2	IPI:IPI00301252.2
SNRPD1	3	2	IPI:IPI00302850.4
NONO	3	3	IPI:IPI00304596.3
CHERP	3	3	IPI:IPI00333010.8
PYCR1	3	2	IPI:IPI00376503.2
PSMB5	3	2	IPI:IPI00383971.4
EIF3B	3	2	IPI:IPI00396370.6
RPSAP12	3	2	IPI:IPI00398958.3
POGZ	3	2	IPI:IPI00410717.2
NOC2L	3	2	IPI:IPI00411886.4
ATR	3	3	IPI:IPI00412298.3
RPL10A	3	2	IPI:IPI00412579.6
GTF3C1	3	3	IPI:IPI00414481.7
TIMM50	3	3	IPI:IPI00418497.1
SBDS	3	2	IPI:IPI00427330.3
RPL15	3	2	IPI:IPI00470528.5
CTR9	3	3	IPI:IPI00477468.1
KDM3A	3	3	IPI:IPI00479545.9
RPS27	3	3	IPI:IPI00513971.5
TXNRD1	3	2	IPI:IPI00554786.5
GNB2L1	3	2	IPI:IPI00641950.4
RANP1;RAN	3	2	IPI:IPI00643041.3
SUPT6H	3	2	IPI:IPI00784161.1
SFRS4	2	1	IPI:IPI00000015.2
PSMB6	2	1	IPI:IPI00000811.2
LASP1	2	2	IPI:IPI00000861.1
AFG3L2	2	2	IPI:IPI00001091.4
ACAA2	2	2	IPI:IPI00001539.8
PLRG1	2	1	IPI:IPI00002624.1
POLR2H	2	2	IPI:IPI00003309.4
RBX1	2	1	IPI:IPI00003386.3
RPL4	2	2	IPI:IPI00003918.6
DIMT1L	2	2	IPI:IPI00004459.1
CDC23	2	2	IPI:IPI00005822.2
PMM2	2	1	IPI:IPI00006092.1
FANCA	2	2	IPI:IPI00006170.2
SNRNP40	2	1	IPI:IPI00006723.5
ACTR3B	2	1	IPI:IPI00007068.1
ACIN1	2	1	IPI:IPI00007334.1
CDK4	2	1	IPI:IPI00007811.1
RPLP0	2	1	IPI:IPI00008530.1
ALDH18A1	2	2	IPI:IPI00008982.1
SFRS3	2	1	IPI:IPI00010204.1
HELLS	2	1	IPI:IPI00010590.2
CTSD	2	2	IPI:IPI00011229.1
SNRPA	2	2	IPI:IPI00012382.3
RPS20	2	1	IPI:IPI00012493.1
EIF3I	2	2	IPI:IPI00012795.3
HTATSF1	2	2	IPI:IPI00013788.1
UQCRC1	2	1	IPI:IPI00013847.4
RPS12	2	1	IPI:IPI00013917.3
CUL2	2	1	IPI:IPI00014311.5
RAP1B	2	1	IPI:IPI00015148.3
INTS6	2	2	IPI:IPI00015922.2
PSMA1	2	2	IPI:IPI00016832.1
SF3B4	2	1	IPI:IPI00017339.1
BARD1	2	2	IPI:IPI00017746.2
POLR3E	2	2	IPI:IPI00018245.5
HK1	2	2	IPI:IPI00018246.5
ASS1	2	2	IPI:IPI00020632.4
PLK1	2	1	IPI:IPI00021248.1
SSU72	2	2	IPI:IPI00023556.3
IMPA2	2	1	IPI:IPI00023635.1
DDX47	2	2	IPI:IPI00023972.5
POLR3A	2	2	IPI:IPI00024163.1
ASPH	2	1	IPI:IPI00024572.3
HAT1	2	2	IPI:IPI00024719.1
POLD2	2	2	IPI:IPI00025616.1
IGKV4-1	2	1	IPI:IPI00026197.7
RPL18A	2	1	IPI:IPI00026202.1
NIPBL	2	2	IPI:IPI00026466.9
MYL6B	2	1	IPI:IPI00027255.1
TOP2B	2	1	IPI:IPI00027280.2
PPP1CA	2	2	IPI:IPI00027423.3
RHOC	2	1	IPI:IPI00027434.1
S100A9	2	2	IPI:IPI00027462.1
LOC442497;SLC3A2	2	2	IPI:IPI00027493.1
PSMA6	2	2	IPI:IPI00029623.1
RPL7;RPL7P32	2	2	IPI:IPI00030179.3
RPL9	2	1	IPI:IPI00031691.1
POLR1A	2	2	IPI:IPI00031960.2
ATAD3B	2	1	IPI:IPI00045921.1
ISY1;RAB43	2	2	IPI:IPI00063673.1
THOC3	2	1	IPI:IPI00063729.4
ZNF828	2	2	IPI:IPI00064212.2
RPL10L	2	1	IPI:IPI00064765.3
EP400	2	1	IPI:IPI00064931.3
EIF3M	2	2	IPI:IPI00102069.5
HK2	2	2	IPI:IPI00102864.3
ATRIP	2	1	IPI:IPI00102918.1
LEO1	2	1	IPI:IPI00103090.2
HNRNPAB	2	1	IPI:IPI00106509.3
LAS1L	2	2	IPI:IPI00152781.3
MMS19	2	2	IPI:IPI00154451.9
DAZAP1	2	2	IPI:IPI00165230.1
RALYL	2	1	IPI:IPI00166137.5
RBM26	2	1	IPI:IPI00166555.3
DDX39	2	1	IPI:IPI00166874.3
PRPF31	2	2	IPI:IPI00167198.6
SIN3A	2	1	IPI:IPI00170596.1
VAPA	2	2	IPI:IPI00170692.4
EED	2	1	IPI:IPI00171248.1
PTBP1	2	1	IPI:IPI00179964.5
VPRBP	2	2	IPI:IPI00181396.5
LOC652595	2	1	IPI:IPI00183920.2
ZC3H4	2	1	IPI:IPI00187011.4
ARF1	2	1	IPI:IPI00215914.5
TOP2A	2	1	IPI:IPI00218753.1
FKBP5	2	2	IPI:IPI00218775.2
FKBP4	2	2	IPI:IPI00219005.3
MED24	2	1	IPI:IPI00219430.1
SNRNP70	2	2	IPI:IPI00219483.1
PSMA2	2	2	IPI:IPI00219622.3
YWHAG	2	2	IPI:IPI00220642.7
RPS17	2	2	IPI:IPI00221093.7
PDS5B	2	2	IPI:IPI00240812.6
NCOR1	2	1	IPI:IPI00289344.4
CBR3	2	1	IPI:IPI00290462.5
DHCR7	2	1	IPI:IPI00294501.1
CBR1	2	2	IPI:IPI00295386.7
AQR	2	2	IPI:IPI00297572.5
SUPT5H	2	1	IPI:IPI00298058.1
KDM3B	2	2	IPI:IPI00298935.4
CDK9	2	2	IPI:IPI00301923.4
SDHA	2	1	IPI:IPI00305166.2
HNRNPAB	2	1	IPI:IPI00334587.1
C1orf25	2	2	IPI:IPI00334914.2
HLTF	2	2	IPI:IPI00339381.3
WAPAL	2	1	IPI:IPI00375330.6
FUBP1	2	2	IPI:IPI00375441.2
IRF2BP2	2	1	IPI:IPI00376199.4
RAB15	2	1	IPI:IPI00383449.2
HTATIP2	2	1	IPI:IPI00383665.1
ADAR	2	1	IPI:IPI00394665.4
CACYBP	2	1	IPI:IPI00395627.3
RPSAP55	2	1	IPI:IPI00399077.4
KPNA5	2	1	IPI:IPI00413214.3
MAEA	2	1	IPI:IPI00419963.4
CNBP	2	2	IPI:IPI00430812.6
HSP90AB2P	2	1	IPI:IPI00455599.4
NCAPH2	2	1	IPI:IPI00465227.5
POR	2	1	IPI:IPI00470467.5
RFWD3	2	1	IPI:IPI00478737.3
KHSRP	2	2	IPI:IPI00479786.5
IPO5	2	1	IPI:IPI00514205.2
XPNPEP3	2	1	IPI:IPI00550192.2
NFKBIL2	2	2	IPI:IPI00555582.1
IPO5	2	1	IPI:IPI00639960.1
TXNDC17	2	2	IPI:IPI00646689.1
ZFR	2	2	IPI:IPI00748303.3
NFKBIL2	2	2	IPI:IPI00783999.3
IPO5	2	2	IPI:IPI00793443.1
LOC646057	2	1	IPI:IPI00887164.2
PCYT1B	1	1	IPI:IPI00001562.1
SUGT1	1	1	IPI:IPI00001672.1
BCCIP	1	1	IPI:IPI00002203.6
USP3	1	1	IPI:IPI00002330.2
KDM5B	1	1	IPI:IPI00002579.4
PNN	1	1	IPI:IPI00002649.2
NOL9	1	1	IPI:IPI00002902.5
RBM4	1	1	IPI:IPI00003704.4
ZBTB11	1	1	IPI:IPI00004337.2
MRPS14	1	1	IPI:IPI00005050.1
SFRS2	1	1	IPI:IPI00005978.8
CD2BP2	1	1	IPI:IPI00006103.1
PPM1G	1	1	IPI:IPI00006167.1
EIF3D	1	1	IPI:IPI00006181.1
NOSIP	1	1	IPI:IPI00006408.4
NSF	1	1	IPI:IPI00006451.6
COX4I1	1	1	IPI:IPI00006579.1
PELP1	1	1	IPI:IPI00006702.4
CDC42	1	1	IPI:IPI00007189.1
ANP32B	1	1	IPI:IPI00007423.1
RAB21	1	1	IPI:IPI00007755.3
SMC2	1	1	IPI:IPI00007927.4
HEXIM1	1	1	IPI:IPI00007941.4
ZNF295	1	1	IPI:IPI00008137.1
RPS5	1	1	IPI:IPI00008433.4
GLRX3	1	1	IPI:IPI00008552.6
MAZ	1	1	IPI:IPI00008800.3
DDX19B	1	1	IPI:IPI00008943.3
WDR3	1	1	IPI:IPI00009471.1
EWSR1	1	1	IPI:IPI00009841.5
OXSR1	1	1	IPI:IPI00010080.2
TUT1	1	1	IPI:IPI00010212.5
CLIC1	1	1	IPI:IPI00010896.3
CSTF1	1	1	IPI:IPI00011528.1
HNRNPA0	1	1	IPI:IPI00011913.1
LOC730755;LOC644350;KRTAP2-1;KAP2.1B;KRTAP2-4;LOC728285;LOC728934	1	1	IPI:IPI00013265.1
TUBB3	1	1	IPI:IPI00013683.2
PRKCZ	1	1	IPI:IPI00013749.3
SNW1	1	1	IPI:IPI00013830.1
TOMM70A	1	1	IPI:IPI00015602.1
CDC42	1	1	IPI:IPI00016786.1
RPA3	1	1	IPI:IPI00017373.1
SNRPD3	1	1	IPI:IPI00017964.1
YWHAQ	1	1	IPI:IPI00018146.1
GALK1	1	1	IPI:IPI00019383.2
BSG	1	1	IPI:IPI00019906.1
STXBP2	1	1	IPI:IPI00019971.4
LRP1	1	1	IPI:IPI00020557.1
MEPCE	1	1	IPI:IPI00021320.2
DLAT	1	1	IPI:IPI00021338.2
UBE2E1	1	1	IPI:IPI00021346.1
NR2F6	1	1	IPI:IPI00021429.6
MBNL1	1	1	IPI:IPI00021692.2
AP2M1	1	1	IPI:IPI00022256.3
SACM1L	1	1	IPI:IPI00022275.6
EEF1D	1	1	IPI:IPI00023048.4
C1orf68	1	1	IPI:IPI00023078.2
CDK3	1	1	IPI:IPI00023503.4
CLTC	1	1	IPI:IPI00024067.4
CPNE3	1	1	IPI:IPI00024403.1
C3orf37	1	1	IPI:IPI00024618.2
USP5	1	1	IPI:IPI00024664.1
C21orf33	1	1	IPI:IPI00024913.2
RPL12	1	1	IPI:IPI00024933.3
STAG1	1	1	IPI:IPI00025158.2
BCAS2	1	1	IPI:IPI00025178.3
POLR1B	1	1	IPI:IPI00026445.3
NPM3	1	1	IPI:IPI00026496.3
PKLR	1	1	IPI:IPI00027165.3
RPL26	1	1	IPI:IPI00027270.1
ATP5L	1	1	IPI:IPI00027448.3
GRWD1	1	1	IPI:IPI00027831.1
TAF6	1	1	IPI:IPI00028579.3
TTLL12	1	1	IPI:IPI00029048.2
PPP1R8	1	1	IPI:IPI00030383.1
TMEM109	1	1	IPI:IPI00031697.1
VDAC3	1	1	IPI:IPI00031804.1
CPT1A	1	1	IPI:IPI00032038.4
ADRM1	1	1	IPI:IPI00033030.2
NXF1	1	1	IPI:IPI00033153.1
UHRF2	1	1	IPI:IPI00044681.1
USP28	1	1	IPI:IPI00045496.1
TMEM209	1	1	IPI:IPI00045764.3
YME1L1	1	1	IPI:IPI00045946.4
RPL29P30	1	1	IPI:IPI00052885.7
UCK2	1	1	IPI:IPI00065671.1
PUF60	1	1	IPI:IPI00069750.2
DDX4	1	1	IPI:IPI00071483.1
PKP1	1	1	IPI:IPI00071509.1
RPL7AP27	1	1	IPI:IPI00075558.9
XRN2	1	1	IPI:IPI00100151.4
HSPBP1	1	1	IPI:IPI00100748.4
HNRPLL	1	1	IPI:IPI00103247.1
CROP	1	1	IPI:IPI00107745.3
LDHAL6A	1	1	IPI:IPI00148061.3
WDR82	1	1	IPI:IPI00152695.2
RPS15AP25	1	1	IPI:IPI00156232.1
KDM2A	1	1	IPI:IPI00166009.2
AZGP1	1	1	IPI:IPI00166729.4
GLT25D1	1	1	IPI:IPI00168262.2
ZC3H14	1	1	IPI:IPI00168501.3
SHCBP1	1	1	IPI:IPI00168691.7
STRBP	1	1	IPI:IPI00169430.2
C8orf55	1	1	IPI:IPI00171421.3
PGP	1	1	IPI:IPI00177008.1
CRNKL1	1	1	IPI:IPI00177437.5
SMARCD2	1	1	IPI:IPI00177890.4
C1orf112	1	1	IPI:IPI00178512.7
VPS4B	1	1	IPI:IPI00182728.2
PPP1R12A	1	1	IPI:IPI00183002.6
KLHL7	1	1	IPI:IPI00186843.4
RPS26P11	1	1	IPI:IPI00187140.1
ARF5	1	1	IPI:IPI00215919.5
TMPO	1	1	IPI:IPI00216230.3
PAICS	1	1	IPI:IPI00217223.1
RALA	1	1	IPI:IPI00217519.3
PPP1CB	1	1	IPI:IPI00218236.6
MTHFD1	1	1	IPI:IPI00218342.1
RPL30	1	1	IPI:IPI00219156.7
PFKM	1	1	IPI:IPI00219585.4
LSM8	1	1	IPI:IPI00219871.5
ATRX	1	1	IPI:IPI00220109.6
NPM1	1	1	IPI:IPI00220740.1
TRIM33	1	1	IPI:IPI00221114.1
HEATR2	1	1	IPI:IPI00242630.3
RPL21P19;RPL21;RPL21P16	1	1	IPI:IPI00247583.5
PTBP2	1	1	IPI:IPI00254162.2
GNA13	1	1	IPI:IPI00290928.2
LMO7	1	1	IPI:IPI00291802.3
RBM27	1	1	IPI:IPI00292975.4
TOPBP1	1	1	IPI:IPI00293921.3
RAD54L	1	1	IPI:IPI00294292.3
CDO1	1	1	IPI:IPI00294447.4
SAMHD1	1	1	IPI:IPI00294739.1
RANGAP1	1	1	IPI:IPI00294879.1
COPB1	1	1	IPI:IPI00295851.4
TMEM33	1	1	IPI:IPI00299084.1
RAB35	1	1	IPI:IPI00300096.4
SKP1	1	1	IPI:IPI00301364.3
COPS7A	1	1	IPI:IPI00301419.2
SUMO1	1	1	IPI:IPI00303105.3
KIFC1	1	1	IPI:IPI00306400.9
TIMM44	1	1	IPI:IPI00306516.1
ZC3H11A	1	1	IPI:IPI00328306.9
THOC4	1	1	IPI:IPI00328840.9
TARS	1	1	IPI:IPI00329633.5
PFKL	1	1	IPI:IPI00332371.9
PPIAP19	1	1	IPI:IPI00374732.4
RFC1	1	1	IPI:IPI00375358.2
RPS26P54	1	1	IPI:IPI00376121.3
NOC2L	1	1	IPI:IPI00385785.1
POLD3	1	1	IPI:IPI00394926.1
PHF6	1	1	IPI:IPI00395568.1
SNORA7A;RPL32	1	1	IPI:IPI00395998.5
GATAD2A	1	1	IPI:IPI00410330.3
SERBP1	1	1	IPI:IPI00410693.3
TRIM27	1	1	IPI:IPI00412657.2
GALK2	1	1	IPI:IPI00414287.1
RPL37A	1	1	IPI:IPI00414860.6
CPSF2	1	1	IPI:IPI00419531.2
GTF2H2	1	1	IPI:IPI00426640.1
MBD3	1	1	IPI:IPI00439194.1
MAEA	1	1	IPI:IPI00445707.2
RANBP9	1	1	IPI:IPI00465275.2
PYCR2	1	1	IPI:IPI00470610.4
CTNNBL1	1	1	IPI:IPI00472981.3
RBBP5	1	1	IPI:IPI00478230.2
PKM2	1	1	IPI:IPI00479186.7
KPRP	1	1	IPI:IPI00514908.1
INTS10	1	1	IPI:IPI00550272.3
ILVBL	1	1	IPI:IPI00554541.2
NCAPH2	1	1	IPI:IPI00644022.4
PPIB	1	1	IPI:IPI00646304.4
EIF3F	1	1	IPI:IPI00654777.2
ANLN	1	1	IPI:IPI00657687.1
SRRM2	1	1	IPI:IPI00782992.3
NUP205	1	1	IPI:IPI00783781.1
SUGT1	1	1	IPI:IPI00791573.1
NCAPG2	1	1	IPI:IPI00797030.1
UHRF1	1	1	IPI:IPI00797279.1
HNRNPA2B1	1	1	IPI:IPI00874030.3
INTS1	1	1	IPI:IPI00876931.1
LOC100129929	1	1	IPI:IPI00886829.1

## Sheet: Peptides
Reference	ScanF	z	PPM	XCorr	DeltaCorr	Redun	Peptide	Gene Symbol
IPI:IPI00000015.2	6880	2	-1.15	2.537	0.292	7	R.LIVENLSSR.C	SFRS4
IPI:IPI00000015.2	6668	2	-0.92	2.092	0.281	7	R.LIVENLSSR.C	SFRS4
IPI:IPI00000070.1	6753	2	-0.06	3.364	0.629	1	R.NVVALDTEVASNR.I	LDLR
IPI:IPI00000070.1	11364	2	0.77	3.67	0.588	1	K.IGYECLCPDGFQLVAQR.R	LDLR
IPI:IPI00000070.1	6922	2	-0.37	3.179	0.549	1	R.NVVALDTEVASNR.I	LDLR
IPI:IPI00000070.1	9031	2	-0.68	3.026	0.48	1	K.NINSINFDNPVYQK.T	LDLR
IPI:IPI00000070.1	8740	2	-0.11	2.973	0.48	1	K.NINSINFDNPVYQK.T	LDLR
IPI:IPI00000070.1	8883	2	0.02	2.241	0.44	1	K.FTCACPDGMLLAR.D	LDLR
IPI:IPI00000070.1	11416	3	-1.55	3.714	0.422	1	R.LAHPFSLAVFEDK.V	LDLR
IPI:IPI00000070.1	11516	2	0.71	2.141	0.406	1	K.IGYECLCPDGFQLVAQR.R	LDLR
IPI:IPI00000070.1	8768	2	-0.41	2.917	0.363	1	R.IYWSDLSQR.M	LDLR
IPI:IPI00000070.1	4926	2	-1.29	2.345	0.356	1	R.MICSTQLDR.A	LDLR
IPI:IPI00000070.1	4685	2	-0.92	2.361	0.317	1	R.MICSTQLDR.A	LDLR
IPI:IPI00000070.1	10809	2	-0.11	2.063	0.292	1	R.SEYTSLIPNLR.N	LDLR
IPI:IPI00000070.1	11255	3	-1.57	3.29	0.254	1	R.LAHPFSLAVFEDK.V	LDLR
IPI:IPI00000070.1	9095	2	0.11	1.955	0.244	1	K.FTCACPDGMLLAR.D	LDLR
IPI:IPI00000070.1	8504	2	1.18	2.614	0.231	1	R.IYWSDLSQR.M	LDLR
IPI:IPI00000156.3	11428	2	-0.68	2.968	0.406	1	K.ALDLADMITR.V	LIG3
IPI:IPI00000156.3	5847	2	-1.92	2.705	0.378	1	R.DLEQGDVSETIR.V	LIG3
IPI:IPI00000156.3	2319	3	-0.6	2.307	0.299	1	R.VLHNAQEVEKEPGQR.R	LIG3
IPI:IPI00000156.3	11234	2	-0.9	2.594	0.218	1	K.TQIIQDFLR.K	LIG3
IPI:IPI00000494.6	9416	2	-1.75	2.674	0.31	1	R.DIICQIAYAR.I	RPL5
IPI:IPI00000494.6	9848	3	-0.68	2.411	0.268	1	R.IEGDMIVCAAYAHELPK.Y	RPL5
IPI:IPI00000494.6	9334	2	-1.82	2.067	0.191	1	R.DIICQIAYAR.I	RPL5
IPI:IPI00000690.1	11014	2	-0.16	3.063	0.41	3	K.TGGLEIDSDFGGFR.V	AIFM1
IPI:IPI00000690.1	1590	2	-1.29	2.263	0.257	3	K.SATEQSGTGIR.S	AIFM1
IPI:IPI00000690.1	2832	2	-0.81	2.437	0.221	3	R.VNAELQAR.S	AIFM1
IPI:IPI00000811.2	3470	2	-1.04	2.393	0.344	1	R.TTTGSYIANR.V	PSMB6
IPI:IPI00000811.2	3363	2	-1.57	2.103	0.284	1	R.TTTGSYIANR.V	PSMB6
IPI:IPI00000846.1	12562	2	0.87	3.308	0.482	7	R.FNAPGAQQFCFLLSTR.A	CHD4
IPI:IPI00000846.1	4595	2	-0.09	2.868	0.418	2	R.APEPTPQQVAQQQ.-	CHD4
IPI:IPI00000846.1	10109	2	-0.89	2.897	0.369	4	R.VGGNIEVLGFNAR.Q	CHD4
IPI:IPI00000846.1	10077	2	-0.84	1.864	0.361	8	R.VLIFSQMTK.M	CHD4
IPI:IPI00000846.1	10003	2	-0.4	2.233	0.325	4	R.VGGNIEVLGFNAR.Q	CHD4
IPI:IPI00000846.1	10877	2	-0.72	1.915	0.273	8	K.AYVSLFMR.H	CHD4
IPI:IPI00000846.1	4829	2	-1.14	2.196	0.271	3	R.WQDIQNDPR.Y	CHD4
IPI:IPI00000846.1	9973	2	-0.8	1.7	0.254	8	R.VLIFSQMTK.M	CHD4
IPI:IPI00000846.1	4589	2	-0.56	2.408	0.234	3	R.WQDIQNDPR.Y	CHD4
IPI:IPI00000846.1	3755	3	-0.02	2.474	0.106	1	K.GHVHYLIK.W	CHD4
IPI:IPI00000861.1	2884	3	-1.07	2.852	0.235	4	R.LKQQSELQSQVR.Y	LASP1
IPI:IPI00000861.1	3151	2	-1.17	2.41	0.207	3	K.TQDQISNIK.Y	LASP1
IPI:IPI00000874.1	6142	2	-0.93	1.991	0.267	1	K.ATAVMPDGQFK.D	PRDX1
IPI:IPI00000874.1	3162	3	-0.16	1.746	0.236	2	K.IGHPAPNFK.A	PRDX1
IPI:IPI00000874.1	10182	2	-0.99	1.674	0.199	4	R.GLFIIDDK.G	PRDX1
IPI:IPI00000875.7	6809	2	-0.27	3.695	0.615	3	K.ALIAAQYSGAQVR.V	EEF1G
IPI:IPI00000875.7	6954	2	-0.88	2.85	0.569	3	K.ALIAAQYSGAQVR.V	EEF1G
IPI:IPI00000875.7	5294	3	-0.97	2.839	0.358	2	R.KLDPGSEETQTLVR.E	EEF1G
IPI:IPI00000875.7	12115	2	-0.23	3.351	0.348	2	R.WFLTCINQPQFR.A	EEF1G
IPI:IPI00000875.7	12233	2	-0.24	3.154	0.297	2	R.WFLTCINQPQFR.A	EEF1G
IPI:IPI00000875.7	6022	3	-0.17	2.276	0.289	3	K.AKDPFAHLPK.S	EEF1G
IPI:IPI00000875.7	5694	3	-1.08	3.675	0.288	2	R.KLDPGSEETQTLVR.E	EEF1G
IPI:IPI00000875.7	9113	3	-0.4	1.824	0.288	3	K.STFVLDEFKR.K	EEF1G
IPI:IPI00000875.7	8925	3	-0.35	1.705	0.247	3	K.STFVLDEFKR.K	EEF1G
IPI:IPI00001091.4	5285	2	-1.63	2.3	0.232	0	K.GAILTGPPGTGK.T	AFG3L2
IPI:IPI00001091.4	2774	2	-1.35	2.287	0.158	0	K.HFEQAIER.V	AFG3L2
IPI:IPI00001539.8	10462	2	-0.18	2.748	0.47	1	K.DFTATDLSEFAAK.A	ACAA2
IPI:IPI00001539.8	10558	2	-0.61	1.749	0.318	1	R.TPFGAYGGLLK.D	ACAA2
IPI:IPI00001562.1	8900	3	-0.45	2.719	0.324	10	K.IDFVAHDDIPYSSAGSDDVYK.H	PCYT1B
IPI:IPI00001639.2	12314	2	-0.23	4.076	0.526	1	K.LAATNALLNSLEFTK.A	KPNB1
IPI:IPI00001639.2	12558	2	-0.35	4.334	0.514	1	K.LAATNALLNSLEFTK.A	KPNB1
IPI:IPI00001639.2	12023	2	-0.07	2.648	0.419	1	R.SSAYESLMEIVK.N	KPNB1
IPI:IPI00001639.2	3215	2	-0.78	2.049	0.419	0	R.VLANPGNSQVAR.V	KPNB1
IPI:IPI00001639.2	3306	2	-0.53	2.92	0.375	0	R.VLANPGNSQVAR.V	KPNB1
IPI:IPI00001639.2	3338	2	-0.48	2.676	0.375	0	R.VLANPGNSQVAR.V	KPNB1
IPI:IPI00001639.2	12129	2	0.02	2.076	0.338	1	R.SSAYESLMEIVK.N	KPNB1
IPI:IPI00001639.2	2880	2	-0.94	2.154	0.313	0	R.VLANPGNSQVAR.V	KPNB1
IPI:IPI00001639.2	5355	2	0.06	2.089	0.304	0	R.VAAGLQIK.N	KPNB1
IPI:IPI00001639.2	7668	2	-0.81	2.378	0.276	1	K.TTLVIMER.L	KPNB1
IPI:IPI00001639.2	3381	3	-0.62	2.292	0.259	1	K.LLETTDRPDGHQNNLR.S	KPNB1
IPI:IPI00001639.2	8320	2	-1.09	2.276	0.196	0	R.WLAIDANAR.R	KPNB1
IPI:IPI00001639.2	8207	2	-0.85	2.248	0.194	0	R.WLAIDANAR.R	KPNB1
IPI:IPI00001639.2	5134	2	0.13	2.013	0.185	0	R.VAAGLQIK.N	KPNB1
IPI:IPI00001661.3	5121	3	-0.93	3.216	0.391	7	K.VVQVSAGDSHTAALTDDGR.V	RCC1
IPI:IPI00001661.3	7938	2	-1.1	2.451	0.332	7	R.VPELFANR.G	RCC1
IPI:IPI00001661.3	12261	2	-1.04	2.33	0.222	7	R.VFLWGSFR.D	RCC1
IPI:IPI00001661.3	12428	2	-0.84	2.491	0.175	7	R.VFLWGSFR.D	RCC1
IPI:IPI00001672.1	4545	3	-0.2	2.576	0.248	2	K.ALEQKPDDAQYYCQR.A	SUGT1
IPI:IPI00002134.4	9171	2	0.89	3.226	0.509	1	R.TYLSEGPYYVKPVSTTAVEGAE.-	PSMD5
IPI:IPI00002134.4	9082	2	-0.68	3.439	0.483	1	K.VFTAIANQPWAQK.L	PSMD5
IPI:IPI00002134.4	11742	2	-0.44	3.168	0.472	1	K.TIAEIFGNPNYLR.L	PSMD5
IPI:IPI00002134.4	9313	2	0.55	2.881	0.455	1	R.TYLSEGPYYVKPVSTTAVEGAE.-	PSMD5
IPI:IPI00002134.4	11782	2	-0.65	2.814	0.416	1	K.TIAEIFGNPNYLR.L	PSMD5
IPI:IPI00002134.4	9228	2	-0.53	2.949	0.321	1	K.VFTAIANQPWAQK.L	PSMD5
IPI:IPI00002134.4	12272	2	0.39	2.395	0.3	1	K.LM*FNSPGFVEYVVDR.S	PSMD5
IPI:IPI00002134.4	7174	3	-0.66	2.224	0.237	1	R.LLQAMEPVHVAR.N	PSMD5
IPI:IPI00002134.4	12066	3	-1.18	2.029	0.223	2	R.LGPLFSLLNENHR.E	PSMD5
IPI:IPI00002134.4	7507	2	-0.64	2.105	0.217	1	R.ELTGEDVLVR.A	PSMD5
IPI:IPI00002134.4	8974	2	-0.97	2.506	0.208	1	K.ILTLSQIGR.I	PSMD5
IPI:IPI00002134.4	9196	2	-1.05	2.124	0.195	2	R.LEAPLEELR.A	PSMD5
IPI:IPI00002134.4	8755	2	-1.01	2.566	0.187	1	K.ILTLSQIGR.I	PSMD5
IPI:IPI00002203.6	12443	3	-0.04	3.595	0.3	4	K.APVNTAELTDLLIQQNHIGSVIK.Q	BCCIP
IPI:IPI00002330.2	8226	3	-0.73	3.189	0.283	2	K.SPWVCLTCSSVHCGR.Y	USP3
IPI:IPI00002579.4	4021	2	-1.45	2.234	0.199	10	R.LNELEAQTR.V	KDM5B
IPI:IPI00002624.1	11417	3	0.67	3.056	0.448	2	R.VHAAVQPGSLDSESGIFACAFDQSESR.L	PLRG1
IPI:IPI00002624.1	11233	3	0.47	2.575	0.335	2	R.VHAAVQPGSLDSESGIFACAFDQSESR.L	PLRG1
IPI:IPI00002649.2	7589	3	-0.9	2.196	0.263	1	K.TKPHLFYIPGR.M	PNN
IPI:IPI00002894.2	12425	2	1.04	3.513	0.629	2	R.VAGLGTPSFAPYEANVDFEIR.F	POLD1
IPI:IPI00002894.2	11240	2	0.46	3.757	0.599	2	K.LPCLEISQSVTGFGR.Q	POLD1
IPI:IPI00002894.2	8219	2	-0.08	3.594	0.593	1	K.SEGGEDYTGATVIEPLK.G	POLD1
IPI:IPI00002894.2	6299	2	-0.07	2.587	0.57	2	K.VVYGDTDSVMCR.F	POLD1
IPI:IPI00002894.2	11399	2	0.63	3.749	0.514	2	K.LPCLEISQSVTGFGR.Q	POLD1
IPI:IPI00002894.2	8434	2	-0.08	3.212	0.504	1	K.SEGGEDYTGATVIEPLK.G	POLD1
IPI:IPI00002894.2	12193	2	1.14	2.725	0.496	2	R.VAGLGTPSFAPYEANVDFEIR.F	POLD1
IPI:IPI00002894.2	11759	2	-0.54	2.942	0.493	2	R.FGVSSVAEAMALGR.E	POLD1
IPI:IPI00002894.2	9815	2	-0.65	3.035	0.491	2	R.VLSFDIECAGR.K	POLD1
IPI:IPI00002894.2	7870	2	-0.5	3.538	0.484	2	K.VSANSVYGFTGAQVGK.L	POLD1
IPI:IPI00002894.2	12603	2	-0.02	3.635	0.464	2	R.DNCPLVANLVTASLR.R	POLD1
IPI:IPI00002894.2	6213	3	-0.6	2.95	0.456	1	R.TVLSHQGAVCEFCQPR.E	POLD1
IPI:IPI00002894.2	9720	2	-0.6	3.059	0.455	2	R.VLSFDIECAGR.K	POLD1
IPI:IPI00002894.2	5799	2	-0.73	1.981	0.45	2	K.VVYGDTDSVMCR.F	POLD1
IPI:IPI00002894.2	9451	2	-0.55	2.958	0.445	2	K.LGLTEDQFIR.T	POLD1
IPI:IPI00002894.2	6495	3	-0.76	4.555	0.441	1	R.TVLSHQGAVCEFCQPR.E	POLD1
IPI:IPI00002894.2	7867	2	-0.52	3.779	0.428	2	K.VSANSVYGFTGAQVGK.L	POLD1
IPI:IPI00002894.2	12191	3	-0.35	3.311	0.4	2	K.GIFPEPERDPVIQICSLGLR.W	POLD1
IPI:IPI00002894.2	3883	2	-0.43	2.47	0.4	2	K.YTVENGYSTSAK.V	POLD1
IPI:IPI00002894.2	10691	2	-0.58	3.527	0.381	2	R.IDISQLVITK.E	POLD1
IPI:IPI00002894.2	12430	3	-0.15	2.903	0.352	2	K.GIFPEPERDPVIQICSLGLR.W	POLD1
IPI:IPI00002894.2	10116	2	-0.73	2.486	0.342	1	K.VGGLLAFAK.R	POLD1
IPI:IPI00002894.2	4909	2	-0.3	2.508	0.332	1	K.EVSHLNALEER.F	POLD1
IPI:IPI00002894.2	11962	2	0.02	3.071	0.329	2	R.LMVLVNAVEMAR.V	POLD1
IPI:IPI00002894.2	8457	2	-1.1	2.105	0.322	1	R.VPYVIISAAK.G	POLD1
IPI:IPI00002894.2	10203	2	-0.59	2.365	0.32	1	K.VGGLLAFAK.R	POLD1
IPI:IPI00002894.2	5115	2	-0.23	2.462	0.319	2	R.VAGLCSNIR.D	POLD1
IPI:IPI00002894.2	12874	3	0.54	2.991	0.307	2	K.ATQCQLEADVLWSDVVSHPPEGPWQR.I	POLD1
IPI:IPI00002894.2	9605	2	-1	2.372	0.301	1	R.IFEPILGEGR.A	POLD1
IPI:IPI00002894.2	5380	2	-0.78	2.237	0.281	2	R.VAGLCSNIR.D	POLD1
IPI:IPI00002894.2	10738	2	-0.69	3.187	0.273	2	R.IDISQLVITK.E	POLD1
IPI:IPI00002894.2	11648	4	-0.42	3.187	0.268	2	R.KGIFPEPERDPVIQICSLGLR.W	POLD1
IPI:IPI00002894.2	9953	2	-0.86	2.398	0.266	2	R.WGEPEPFLR.L	POLD1
IPI:IPI00002894.2	11093	2	-0.95	1.996	0.262	2	K.VQTFPFLGR.V	POLD1
IPI:IPI00002894.2	9801	2	-1.13	2.208	0.257	1	R.DCPIFYMR.K	POLD1
IPI:IPI00002894.2	11171	2	-1.09	1.696	0.255	2	K.VQTFPFLGR.V	POLD1
IPI:IPI00002894.2	12928	2	-0.72	1.713	0.246	2	K.VYFPYLLISK.K	POLD1
IPI:IPI00002894.2	9642	2	-1.03	2.655	0.224	1	R.IFEPILGEGR.A	POLD1
IPI:IPI00002894.2	7653	2	-0.73	1.516	0.215	2	K.DAYLPLR.L	POLD1
IPI:IPI00002894.2	7310	2	-0.55	1.86	0.213	2	R.LAVYCLK.D	POLD1
IPI:IPI00002894.2	12459	2	-0.4	2.102	0.209	2	R.VTGVPLSYLLSR.G	POLD1
IPI:IPI00002894.2	7231	2	-1.01	1.594	0.208	2	R.ITVALPR.L	POLD1
IPI:IPI00002894.2	9727	2	-0.74	1.697	0.206	1	R.DCPIFYMR.K	POLD1
IPI:IPI00002894.2	8668	3	-1.01	2.729	0.202	2	R.QAMHEGLLMPVVK.S	POLD1
IPI:IPI00002894.2	2503	3	-0.28	2.139	0.197	2	K.QAHVELAER.M	POLD1
IPI:IPI00002894.2	7335	2	-0.56	1.764	0.17	2	R.ITVALPR.L	POLD1
IPI:IPI00002894.2	7199	2	-0.63	1.985	0.159	2	R.LAVYCLK.D	POLD1
IPI:IPI00002894.2	4909	2	-1.45	1.768	0.156	2	R.TPTGDEFVK.T	POLD1
IPI:IPI00002894.2	9487	2	-0.71	2.401	0.128	2	K.LGLTEDQFIR.T	POLD1
IPI:IPI00002894.2	10074	2	-0.52	2.066	0.115	2	R.WGEPEPFLR.L	POLD1
IPI:IPI00002894.2	4455	2	-1.26	1.915	0.113	2	R.RLLEQGIR.V	POLD1
IPI:IPI00002902.5	9668	2	-0.64	2.407	0.254	0	K.NNYENYIDIVK.Y	NOL9
IPI:IPI00002922.5	7187	3	-0.3	3.343	0.524	4	K.LAQQQAAAAAAAAAAASQQGSAK.N	TBL1XR1
IPI:IPI00002922.5	7217	3	-0.62	4.522	0.467	4	K.LAQQQAAAAAAAAAAASQQGSAK.N	TBL1XR1
IPI:IPI00002922.5	9193	2	0.27	3.033	0.396	3	K.VGASASDGSVCVLDLR.K	TBL1XR1
IPI:IPI00002922.5	9036	2	-0.31	3.165	0.393	3	K.VGASASDGSVCVLDLR.K	TBL1XR1
IPI:IPI00002922.5	10830	2	0.55	1.629	0.35	1	R.IWNLSENSTSGSTQLVLR.H	TBL1XR1
IPI:IPI00002922.5	4850	2	-0.57	2.477	0.335	1	K.DGNLASTLGQHK.G	TBL1XR1
IPI:IPI00002922.5	7001	3	-0.8	2.404	0.301	4	K.TTIIWDAHTGEAK.Q	TBL1XR1
IPI:IPI00002922.5	5228	2	-1.53	2.062	0.232	4	R.YLASGSFDK.C	TBL1XR1
IPI:IPI00003269.1	3703	2	-0.75	1.777	0.339	25	R.HQGVMVGMGQK.D	ACTBL2
IPI:IPI00003269.1	10667	2	-0.24	3.474	0.296	22	R.SYELPDGQVITIGNER.F	ACTBL2
IPI:IPI00003269.1	10609	2	-0.28	2.783	0.255	22	R.SYELPDGQVITIGNER.F	ACTBL2
IPI:IPI00003309.4	2173	2	-0.36	3.174	0.53	5	R.IEGDETSTEAATR.L	POLR2H
IPI:IPI00003309.4	9276	2	-0.57	2.894	0.354	3	R.ADQFEYVMYGK.V	POLR2H
IPI:IPI00003348.3	10312	2	-0.29	2.505	0.42	10	K.LIIWDSYTTNK.V	GNB2
IPI:IPI00003348.3	10397	2	-0.26	2.61	0.358	10	K.LIIWDSYTTNK.V	GNB2
IPI:IPI00003348.3	5590	2	-1.11	1.637	0.293	4	R.TFVSGACDASIK.L	GNB2
IPI:IPI00003362.2	7856	2	-0.08	3.597	0.561	0	K.SQIFSTASDNQPTVTIK.V	HSPA5
IPI:IPI00003362.2	7858	2	-0.06	3.463	0.54	0	K.SQIFSTASDNQPTVTIK.V	HSPA5
IPI:IPI00003362.2	8548	2	-0.49	3.172	0.53	0	R.ITPSYVAFTPEGER.L	HSPA5
IPI:IPI00003362.2	8850	2	0.69	2.928	0.52	0	K.DAGTIAGLNVMR.I	HSPA5
IPI:IPI00003362.2	7890	2	-0.08	3.038	0.504	0	K.SQIFSTASDNQPTVTIK.V	HSPA5
IPI:IPI00003362.2	10008	2	-0.1	3.124	0.485	0	K.ELEEIVQPIISK.L	HSPA5
IPI:IPI00003362.2	7571	2	-0.81	2.94	0.473	0	K.NQLTSNPENTVFDAK.R	HSPA5
IPI:IPI00003362.2	10552	2	-0.27	3.087	0.468	8	R.IINEPTAAAIAYGLDK.R	HSPA5
IPI:IPI00003362.2	10624	2	-0.32	2.569	0.464	8	R.IINEPTAAAIAYGLDK.R	HSPA5
IPI:IPI00003362.2	8798	3	-0.61	3.946	0.461	0	K.VTHAVVTVPAYFNDAQR.Q	HSPA5
IPI:IPI00003362.2	9892	2	-0.05	2.957	0.455	0	K.ELEEIVQPIISK.L	HSPA5
IPI:IPI00003362.2	8977	2	-0.46	3.197	0.438	0	R.NELESYAYSLK.N	HSPA5
IPI:IPI00003362.2	11486	2	-0.5	3.074	0.423	0	R.AKFEELNMDLFR.S	HSPA5
IPI:IPI00003362.2	8867	2	-0.49	2.044	0.41	0	R.ITPSYVAFTPEGER.L	HSPA5
IPI:IPI00003362.2	9152	2	-0.49	2.762	0.392	0	R.NELESYAYSLK.N	HSPA5
IPI:IPI00003362.2	12369	2	-0.07	2.118	0.325	0	K.TFAPEEISAMVLTK.M	HSPA5
IPI:IPI00003362.2	8435	3	-0.25	2.842	0.321	0	K.VTHAVVTVPAYFNDAQR.Q	HSPA5
IPI:IPI00003362.2	4991	3	-0.41	3.367	0.309	0	K.MKETAEAYLGK.K	HSPA5
IPI:IPI00003362.2	5280	3	-0.59	2.481	0.29	0	K.MKETAEAYLGK.K	HSPA5
IPI:IPI00003362.2	2626	2	-0.69	2.682	0.287	0	K.VYEGERPLTK.D	HSPA5
IPI:IPI00003362.2	12184	2	-0.14	2.389	0.277	0	K.TFAPEEISAMVLTK.M	HSPA5
IPI:IPI00003362.2	7944	3	-1.19	3.269	0.237	0	K.KKELEEIVQPIISK.L	HSPA5
IPI:IPI00003362.2	9919	3	-0.8	2.113	0.225	0	R.IINEPTAAAIAYGLDKR.E	HSPA5
IPI:IPI00003362.2	8103	3	-1.1	2.672	0.185	0	K.KKELEEIVQPIISK.L	HSPA5
IPI:IPI00003377.1	5334	2	-1.1	2.676	0.379	5	K.VYVGNLGTGAGK.G	SFRS7
IPI:IPI00003377.1	12038	2	0.06	2.706	0.374	6	R.NPPGFAFVEFEDPR.D	SFRS7
IPI:IPI00003377.1	12133	2	0.16	2.261	0.256	6	R.NPPGFAFVEFEDPR.D	SFRS7
IPI:IPI00003377.1	1420	3	-0.28	2.714	0.237	5	K.GHYAYDCHR.Y	SFRS7
IPI:IPI00003377.1	5670	2	-1.1	2.262	0.227	5	K.VYVGNLGTGAGK.G	SFRS7
IPI:IPI00003377.1	1252	3	-0.16	1.97	0.205	5	K.GHYAYDCHR.Y	SFRS7
IPI:IPI00003386.3	3241	2	-0.93	2.004	0.221	0	R.QVCPLDNR.E	RBX1
IPI:IPI00003386.3	3763	2	-0.91	1.795	0.154	0	R.QVCPLDNR.E	RBX1
IPI:IPI00003519.1	11482	2	-3.55	4.038	0.608	2	K.IYADTFGDINYQEFAK.R	EFTUD2
IPI:IPI00003519.1	10613	2	-0.18	3.48	0.584	2	K.ILAQVVGDVDTSLPR.T	EFTUD2
IPI:IPI00003519.1	12142	2	1.38	4.271	0.575	2	R.VPAGNWVLIEGVDQPIVK.T	EFTUD2
IPI:IPI00003519.1	11318	2	-2.93	4.673	0.565	2	K.IYADTFGDINYQEFAK.R	EFTUD2
IPI:IPI00003519.1	10617	2	-0.09	3.135	0.522	2	K.DSIVQGFQWGTR.E	EFTUD2
IPI:IPI00003519.1	10535	2	-0.06	2.845	0.478	2	K.ILAQVVGDVDTSLPR.T	EFTUD2
IPI:IPI00003519.1	10677	2	-0.24	2.981	0.468	2	K.DSIVQGFQWGTR.E	EFTUD2
IPI:IPI00003519.1	11515	2	-0.54	3.305	0.461	2	K.YDWDLLAAR.S	EFTUD2
IPI:IPI00003519.1	11501	3	-0.9	2.457	0.413	1	K.TCFVDCLIEQTHPEIR.K	EFTUD2
IPI:IPI00003519.1	12301	2	0.58	4.074	0.404	2	R.VPAGNWVLIEGVDQPIVK.T	EFTUD2
IPI:IPI00003519.1	8317	2	-0.79	2.768	0.399	2	K.LGEFFQTK.Y	EFTUD2
IPI:IPI00003519.1	11569	2	-0.9	3.067	0.396	2	K.YDWDLLAAR.S	EFTUD2
IPI:IPI00003519.1	5840	2	-1.24	2.223	0.384	1	K.GLSEDVSISK.F	EFTUD2
IPI:IPI00003519.1	8314	2	-0.51	2.039	0.36	2	K.IAVEPVNPSELPK.M	EFTUD2
IPI:IPI00003519.1	7827	2	-0.62	2.158	0.338	1	K.STPVTVVLPDTK.G	EFTUD2
IPI:IPI00003519.1	8625	2	-0.17	2.23	0.334	1	R.EGPLCDELIR.N	EFTUD2
IPI:IPI00003519.1	12291	2	0.58	3.726	0.316	2	R.VPAGNWVLIEGVDQPIVK.T	EFTUD2
IPI:IPI00003519.1	4363	2	-0.47	2.69	0.311	2	R.VLSGTIHAGQPVK.V	EFTUD2
IPI:IPI00003519.1	8218	2	-1.27	2.531	0.3	2	K.ITMIAEPLEK.G	EFTUD2
IPI:IPI00003519.1	8387	2	-1.21	2.376	0.241	2	K.ITMIAEPLEK.G	EFTUD2
IPI:IPI00003519.1	8372	2	-0.63	2.217	0.219	1	R.EGPLCDELIR.N	EFTUD2
IPI:IPI00003519.1	11328	3	-0.63	2.006	0.199	1	K.TCFVDCLIEQTHPEIR.K	EFTUD2
IPI:IPI00003519.1	8209	2	-1.45	2.557	0.164	2	K.LGEFFQTK.Y	EFTUD2
IPI:IPI00003519.1	5610	2	-1	1.952	0.13	2	K.FNTTSVIK.I	EFTUD2
IPI:IPI00003704.4	4968	2	-1.24	2.269	0.195	3	R.AEDAVEAIR.G	RBM4
IPI:IPI00003865.1	7899	2	-0.56	2.727	0.57	2	K.NQVAMNPTNTVFDAK.R	HSPA8
IPI:IPI00003865.1	7899	2	-0.42	3.219	0.563	2	K.NQVAMNPTNTVFDAK.R	HSPA8
IPI:IPI00003865.1	7895	2	-0.64	3.768	0.535	2	K.NQVAMNPTNTVFDAK.R	HSPA8
IPI:IPI00003865.1	6601	2	-0.29	3.456	0.535	2	K.NQVAM*NPTNTVFDAK.R	HSPA8
IPI:IPI00003865.1	9551	2	-0.56	3.376	0.532	1	K.NSLESYAFNMK.A	HSPA8
IPI:IPI00003865.1	9485	2	-0.42	3.106	0.513	1	K.NSLESYAFNMK.A	HSPA8
IPI:IPI00003865.1	9290	3	-1	3.643	0.477	2	K.HWPFMVVNDAGRPK.V	HSPA8
IPI:IPI00003865.1	11541	3	0.42	3.921	0.464	1	K.QTQTFTTYSDNQPGVLIQVYEGER.A	HSPA8
IPI:IPI00003865.1	6157	2	-0.41	3.147	0.455	3	R.RFDDAVVQSDMK.H	HSPA8
IPI:IPI00003865.1	11360	2	-0.4	2.661	0.451	2	K.SFYPEEVSSMVLTK.M	HSPA8
IPI:IPI00003865.1	11528	3	0.39	4.256	0.444	1	K.QTQTFTTYSDNQPGVLIQVYEGER.A	HSPA8
IPI:IPI00003865.1	11494	3	0.64	3.241	0.439	1	K.QTQTFTTYSDNQPGVLIQVYEGER.A	HSPA8
IPI:IPI00003865.1	10653	3	-0.23	2.462	0.438	2	K.GPAVGIDLGTTYSCVGVFQHGK.V	HSPA8
IPI:IPI00003865.1	5615	2	-0.28	3.213	0.409	3	R.RFDDAVVQSDMK.H	HSPA8
IPI:IPI00003865.1	7754	2	-1.32	1.945	0.39	15	R.TTPSYVAFTDTER.L	HSPA8
IPI:IPI00003865.1	11371	3	0.37	2.817	0.377	1	K.QTQTFTTYSDNQPGVLIQVYEGER.A	HSPA8
IPI:IPI00003865.1	11550	3	0.38	3.324	0.36	1	K.QTQTFTTYSDNQPGVLIQVYEGER.A	HSPA8
IPI:IPI00003865.1	7619	3	-0.66	3.286	0.347	1	K.LDKSQIHDIVLVGGSTR.I	HSPA8
IPI:IPI00003865.1	10051	2	0.8	2.715	0.345	2	K.TVTNAVVTVPAYFNDSQR.Q	HSPA8
IPI:IPI00003865.1	5016	3	-1.16	2.115	0.343	2	K.STAGDTHLGGEDFDNR.M	HSPA8
IPI:IPI00003865.1	11106	2	-0.23	2.807	0.342	3	R.FEELNADLFR.G	HSPA8
IPI:IPI00003865.1	9925	2	0.56	2.384	0.337	2	K.TVTNAVVTVPAYFNDSQR.Q	HSPA8
IPI:IPI00003865.1	4691	3	-1.31	2.177	0.334	2	K.STAGDTHLGGEDFDNR.M	HSPA8
IPI:IPI00003865.1	11484	2	-0.02	2.805	0.317	2	K.SFYPEEVSSMVLTK.M	HSPA8
IPI:IPI00003865.1	11038	2	-0.34	2.976	0.294	3	R.FEELNADLFR.G	HSPA8
IPI:IPI00003865.1	7008	3	-0.84	3.003	0.289	3	K.MKEIAEAYLGK.T	HSPA8
IPI:IPI00003865.1	7809	2	-1.06	1.593	0.272	15	R.TTPSYVAFTDTER.L	HSPA8
IPI:IPI00003865.1	9926	3	-0.36	2.338	0.248	2	K.TVTNAVVTVPAYFNDSQR.Q	HSPA8
IPI:IPI00003865.1	9179	3	-0.97	3.581	0.234	2	K.HWPFMVVNDAGRPK.V	HSPA8
IPI:IPI00003865.1	2619	2	-0.17	1.908	0.206	4	K.VQVEYK.G	HSPA8
IPI:IPI00003865.1	9263	3	-1.03	2.759	0.159	2	K.HWPFMVVNDAGRPK.V	HSPA8
IPI:IPI00003865.1	10426	2	-0.92	2.245	0.152	4	K.LLQDFFNGK.E	HSPA8
IPI:IPI00003865.1	2633	3	0.2	2.357	0.146	0	R.LSKEDIER.M	HSPA8
IPI:IPI00003865.1	7879	3	-0.83	1.757	0.127	1	R.M*VNHFIAEFK.R	HSPA8
IPI:IPI00003865.1	10515	2	-0.85	2.022	0.115	4	K.LLQDFFNGK.E	HSPA8
IPI:IPI00003881.5	12661	3	0.58	5.413	0.623	0	R.MRPGAYSTGYGGYEEYSGLSDGYGFTTDLFGR.D	HNRNPF
IPI:IPI00003881.5	12816	2	0.02	4.905	0.485	0	K.ITGEAFVQFASQELAEK.A	HNRNPF
IPI:IPI00003881.5	3891	3	-0.87	2.853	0.307	0	K.HSGPNSADSANDGFVR.L	HNRNPF
IPI:IPI00003881.5	3517	3	-0.73	2.887	0.27	0	K.HSGPNSADSANDGFVR.L	HNRNPF
IPI:IPI00003881.5	5396	3	-0.23	2.35	0.236	5	R.VHIEIGPDGR.V	HNRNPF
IPI:IPI00003881.5	5763	3	-0.23	2.048	0.145	5	R.VHIEIGPDGR.V	HNRNPF
IPI:IPI00003918.6	10183	4	-1.01	2.353	0.387	5	K.APIRPDIVNFVHTNLR.K	RPL4
IPI:IPI00003918.6	3107	2	-0.99	2.999	0.27	2	K.AAAAAAALQAK.S	RPL4
IPI:IPI00003935.6	12106	2	0.68	3.661	0.539	17	K.AM*GIM*NSFVNDIFER.I	HIST2H2BE
IPI:IPI00003935.6	12235	2	-0.04	3.283	0.491	17	K.AM*GIM*NSFVNDIFER.I	HIST2H2BE
IPI:IPI00003935.6	1597	3	-0.69	2.364	0.45	18	K.QVHPDTGISSK.A	HIST2H2BE
IPI:IPI00003935.6	7837	2	-0.64	1.666	0.28	6	K.ESYSIYVYK.V	HIST2H2BE
IPI:IPI00003935.6	6743	2	-0.26	1.909	0.216	6	R.KESYSIYVYK.V	HIST2H2BE
IPI:IPI00003965.5	2575	2	-0.88	1.615	0.255	1	R.HNYEGTLR.D	USP7
IPI:IPI00003965.5	6352	2	-1.47	2.213	0.219	1	R.IQDYDVSLDK.A	USP7
IPI:IPI00003965.5	4634	2	-2.76	1.625	0.204	2	K.FDDDVVSR.C	USP7
IPI:IPI00004337.2	4329	2	-1	2.45	0.42	0	K.VEVAHISGGE.-	ZBTB11
IPI:IPI00004450.2	11697	2	-1.04	4.025	0.402	5	R.GFAFVTFESPADAK.A	RBMXL2
IPI:IPI00004450.2	11681	2	-0.84	3.909	0.307	5	R.GFAFVTFESPADAK.A	RBMXL2
IPI:IPI00004450.2	8000	2	-1.07	2.34	0.301	3	R.IVEVLLM*K.D	RBMXL2
IPI:IPI00004450.2	10284	2	-1.28	2.159	0.125	3	R.IVEVLLMK.D	RBMXL2
IPI:IPI00004459.1	11010	2	1.16	2.264	0.34	0	K.NPLIINSIIDK.A	DIMT1L
IPI:IPI00004459.1	8556	2	-1	3.059	0.253	0	K.SSAVQQLLEK.N	DIMT1L
IPI:IPI00004859.1	3667	2	-0.23	3.109	0.452	0	K.EVVCTTQNTPTVK.K	BLM
IPI:IPI00004859.1	10235	2	-0.25	2.708	0.452	1	R.LISTLENLYER.K	BLM
IPI:IPI00004859.1	4652	2	-0.9	2.677	0.444	1	K.SVEGYYQESGR.A	BLM
IPI:IPI00004859.1	10316	2	-0.41	3.396	0.426	1	R.LISTLENLYER.K	BLM
IPI:IPI00004859.1	4400	2	-0.82	2.383	0.405	1	K.SVEGYYQESGR.A	BLM
IPI:IPI00004859.1	3684	2	-0.26	2.431	0.375	0	K.EVVCTTQNTPTVK.K	BLM
IPI:IPI00004859.1	8428	2	-0.25	2.176	0.309	1	K.SFVSSNWAETPR.L	BLM
IPI:IPI00004859.1	4519	2	-0.85	2.171	0.231	0	K.AQLYTTNTVK.T	BLM
IPI:IPI00004859.1	1048	3	-1.35	2.133	0.199	1	K.KHPDVSCDNCCK.T	BLM
IPI:IPI00004859.1	4356	2	-0.82	1.92	0.195	0	K.AQLYTTNTVK.T	BLM
IPI:IPI00004968.1	11221	3	-0.01	3.435	0.397	0	K.YIAENGTDPINNQPLSEEQLIDIK.V	PRPF19
IPI:IPI00004968.1	10184	4	-0.33	3.321	0.37	0	K.KVTSVVFHPSQDLVFSASPDATIR.I	PRPF19
IPI:IPI00004968.1	8783	2	-0.41	2.541	0.363	0	K.TLQLDNNFEVK.S	PRPF19
IPI:IPI00004968.1	4261	3	-0.96	2.925	0.341	0	R.QELSHALYQHDAACR.V	PRPF19
IPI:IPI00004968.1	9708	2	-0.26	2.329	0.341	0	R.IWSVPNASCVQVVR.A	PRPF19
IPI:IPI00004968.1	11064	3	0.88	3.178	0.302	0	K.YIAENGTDPINNQPLSEEQLIDIK.V	PRPF19
IPI:IPI00004968.1	10125	4	-0.4	2.704	0.301	0	K.KVTSVVFHPSQDLVFSASPDATIR.I	PRPF19
IPI:IPI00004968.1	7319	3	-1.25	2.252	0.276	0	K.ILTGGADKNVVVFDK.S	PRPF19
IPI:IPI00004968.1	8145	2	-0.72	2.459	0.259	0	K.SSEQILATLK.G	PRPF19
IPI:IPI00004968.1	11891	4	0.25	3.253	0.252	0	R.QVASHVGLHSASIPGILALDLCPSDTNK.I	PRPF19
IPI:IPI00004968.1	8291	2	-0.99	2.487	0.242	0	K.SSEQILATLK.G	PRPF19
IPI:IPI00004968.1	4896	2	-1.22	2.369	0.235	0	K.FIASTGMDR.S	PRPF19
IPI:IPI00004968.1	3532	2	-0.74	1.958	0.141	0	K.ATVLTTER.K	PRPF19
IPI:IPI00005050.1	3210	3	-1.05	2.627	0.203	0	R.HLADHGQLSGIQR.A	MRPS14
IPI:IPI00005179.1	8709	2	-0.04	3.948	0.595	2	R.NQGDEEGTEIDTLQFR.L	POLR1C
IPI:IPI00005179.1	11114	2	-0.42	2.583	0.459	3	R.ILLAEVPTMAVEK.V	POLR1C
IPI:IPI00005179.1	8552	2	0.03	1.597	0.361	1	R.CFSPGVIEVQEVQGK.K	POLR1C
IPI:IPI00005179.1	11227	2	-0.44	2.314	0.359	3	R.ILLAEVPTMAVEK.V	POLR1C
IPI:IPI00005184.1	2827	2	-0.73	1.863	0.37	4	K.DTTEVPSSTVEK.S	TRIM24
IPI:IPI00005184.1	9483	2	-0.79	1.887	0.285	4	R.HIIDNFFVK.D	TRIM24
IPI:IPI00005184.1	3066	2	-0.97	2.424	0.135	3	R.IIEVNQNQK.Q	TRIM24
IPI:IPI00005198.2	12078	2	-0.15	3.1	0.512	2	K.ILPTLEAVAALGNK.V	ILF2
IPI:IPI00005198.2	12192	2	-0.13	2.666	0.409	2	K.ILPTLEAVAALGNK.V	ILF2
IPI:IPI00005198.2	6838	2	-0.72	3.126	0.382	1	R.WFEENASQSTVK.V	ILF2
IPI:IPI00005198.2	8261	2	-1.56	2.884	0.381	1	K.VLQSALAAIR.H	ILF2
IPI:IPI00005198.2	8436	2	-0.94	3.135	0.334	1	K.VLQSALAAIR.H	ILF2
IPI:IPI00005198.2	9156	3	-0.74	3.143	0.321	3	R.VKPAPDETSFSEALLK.R	ILF2
IPI:IPI00005198.2	12124	3	-0.4	2.924	0.3	3	R.NQDLAPNSAEQASILSLVTK.I	ILF2
IPI:IPI00005198.2	8995	3	-1.1	2.63	0.283	3	R.VKPAPDETSFSEALLK.R	ILF2
IPI:IPI00005511.1	4490	2	-0.12	4.084	0.518	0	R.ICDECNYGSYQGR.C	PHF5A
IPI:IPI00005511.1	7161	2	0.51	2.797	0.496	0	R.CVICGGPGVSDAYYCK.E	PHF5A
IPI:IPI00005511.1	4248	2	-0.07	3.932	0.482	0	R.ICDECNYGSYQGR.C	PHF5A
IPI:IPI00005511.1	3235	2	-0.61	2.162	0.27	0	K.IVNLGSSK.T	PHF5A
IPI:IPI00005511.1	3697	2	-0.46	2.367	0.222	0	K.IVNLGSSK.T	PHF5A
IPI:IPI00005613.3	2210	2	-0.39	3.165	0.522	0	R.NPQNSSQSADGLR.C	U2AF1
IPI:IPI00005613.3	1850	2	-0.54	3.198	0.442	0	R.NPQNSSQSADGLR.C	U2AF1
IPI:IPI00005613.3	5476	2	-0.78	2.087	0.163	3	K.AVIDLNNR.W	U2AF1
IPI:IPI00005705.1	6334	2	-1.54	1.936	0.428	8	K.HDLDLICR.A	PPP1CC
IPI:IPI00005705.1	9960	3	-0.3	3.477	0.38	9	K.IFCCHGGLSPDLQSMEQIR.R	PPP1CC
IPI:IPI00005705.1	9168	3	-0.84	3.461	0.364	8	R.AHQVVEDGYEFFAK.R	PPP1CC
IPI:IPI00005705.1	10081	3	-0.35	3.893	0.328	9	K.IFCCHGGLSPDLQSMEQIR.R	PPP1CC
IPI:IPI00005705.1	11879	3	-0.89	3.463	0.273	12	K.IKYPENFFLLR.G	PPP1CC
IPI:IPI00005705.1	11946	3	-1.01	2.759	0.27	12	K.IKYPENFFLLR.G	PPP1CC
IPI:IPI00005822.2	1881	3	-0.5	2.399	0.365	2	R.AAHFLHGCNSK.K	CDC23
IPI:IPI00005822.2	1025	3	-0.62	2.084	0.248	1	R.AHQLRPNDSR.M	CDC23
IPI:IPI00005861.1	6591	2	-0.8	3.174	0.542	1	K.DVNVVVVEGGPK.A	PRPF3
IPI:IPI00005861.1	6808	2	-0.67	3.377	0.497	1	K.DVNVVVVEGGPK.A	PRPF3
IPI:IPI00005861.1	4678	2	-0.86	2.845	0.477	2	R.VLGTEAVQDPTK.V	PRPF3
IPI:IPI00005861.1	4977	2	-0.45	3.059	0.459	2	R.VLGTEAVQDPTK.V	PRPF3
IPI:IPI00005861.1	7077	2	-0.17	2.223	0.391	2	R.LALIAPK.K	PRPF3
IPI:IPI00005861.1	6916	2	-0.23	1.704	0.36	2	R.LALIAPK.K	PRPF3
IPI:IPI00005861.1	11950	3	-0.41	2.393	0.315	2	R.LPIGNTIQPSQAATFMNDAIEK.A	PRPF3
IPI:IPI00005978.8	6497	2	-0.96	2.458	0.302	7	R.VGDVYIPR.D	SFRS2
IPI:IPI00006025.1	12527	2	0.19	3.262	0.485	2	K.YANMWLEYYNLER.A	SART3
IPI:IPI00006025.1	10052	2	0.06	4.132	0.447	3	R.TEGSLEDWDIAVQK.T	SART3
IPI:IPI00006025.1	10152	2	0.03	2.983	0.429	3	R.TEGSLEDWDIAVQK.T	SART3
IPI:IPI00006025.1	5823	3	-0.27	3.225	0.405	0	R.RVENSIPAAGETQNVEVAAGPAGK.C	SART3
IPI:IPI00006025.1	12139	2	-0.43	2.36	0.362	1	R.NCPWTVALWSR.Y	SART3
IPI:IPI00006025.1	12051	2	-0.04	2.044	0.351	1	R.NCPWTVALWSR.Y	SART3
IPI:IPI00006025.1	5831	3	-0.27	3.29	0.344	0	R.RVENSIPAAGETQNVEVAAGPAGK.C	SART3
IPI:IPI00006025.1	6764	3	-1.5	3.001	0.328	1	R.HGVDHQVISVTFEK.A	SART3
IPI:IPI00006025.1	8352	3	-0.8	3.382	0.311	1	K.YKPYEEALLQAEAPR.L	SART3
IPI:IPI00006025.1	7062	3	-0.32	1.807	0.299	0	K.SALQALEMDRK.S	SART3
IPI:IPI00006025.1	6570	3	-1.13	1.766	0.291	0	R.GYCYVEFKEEK.S	SART3
IPI:IPI00006025.1	11094	2	-0.88	2.464	0.289	2	K.GLALWEAYR.E	SART3
IPI:IPI00006025.1	8725	2	-0.75	1.972	0.277	0	R.TQLSLLPR.A	SART3
IPI:IPI00006025.1	6904	3	-0.84	2.99	0.276	1	R.HGVDHQVISVTFEK.A	SART3
IPI:IPI00006025.1	3875	2	-0.53	3.086	0.258	4	K.EAALVQQEEEK.A	SART3
IPI:IPI00006025.1	11171	2	-0.58	1.912	0.218	2	R.ELWDSIMTR.G	SART3
IPI:IPI00006025.1	8750	3	-0.54	2.969	0.211	1	K.YKPYEEALLQAEAPR.L	SART3
IPI:IPI00006025.1	3439	2	-0.37	2.627	0.18	4	K.EAALVQQEEEK.A	SART3
IPI:IPI00006025.1	10131	2	-0.81	2.161	0.166	2	R.IQLIFER.A	SART3
IPI:IPI00006038.4	12328	3	-0.32	3.077	0.408	4	R.IFALLAGKPVWQLSEK.K	NUP98
IPI:IPI00006038.4	6961	2	-0.86	2.652	0.317	4	K.EASGDLPEAQIVK.H	NUP98
IPI:IPI00006038.4	9191	2	-1.23	2.055	0.256	4	R.SLVGGLLQSK.F	NUP98
IPI:IPI00006079.1	4984	2	-0.76	2.633	0.411	6	R.SSFYPDGGDQETAK.T	BCLAF1
IPI:IPI00006079.1	4109	2	-0.83	2.338	0.378	3	K.SAAMTLNER.F	BCLAF1
IPI:IPI00006079.1	2569	2	-0.83	2.006	0.361	6	K.TIAPQNAPR.D	BCLAF1
IPI:IPI00006079.1	5250	2	-0.23	2.112	0.337	6	R.SSFYPDGGDQETAK.T	BCLAF1
IPI:IPI00006079.1	2668	2	-0.65	2.217	0.328	4	R.NTEEEGLKYK.S	BCLAF1
IPI:IPI00006079.1	12758	4	-1.16	2.147	0.297	6	K.STSESFIQHIVSLVHHVK.E	BCLAF1
IPI:IPI00006079.1	2069	2	-0.91	1.891	0.246	6	K.TIAPQNAPR.D	BCLAF1
IPI:IPI00006092.1	6532	2	-0.51	2.189	0.32	0	K.IGVVGGSDFEK.V	PMM2
IPI:IPI00006092.1	6759	2	-1.96	2.136	0.271	0	K.IGVVGGSDFEK.V	PMM2
IPI:IPI00006103.1	5190	2	-0.41	2.89	0.524	0	K.LVDPVAGSGGPGSR.F	CD2BP2
IPI:IPI00006167.1	11352	2	-0.13	2.632	0.307	0	K.ALEDAFLAIDAK.L	PPM1G
IPI:IPI00006170.2	12677	2	-0.2	2.576	0.436	0	R.SLLTDYISLAK.T	FANCA
IPI:IPI00006170.2	12576	4	-0.56	3.558	0.352	0	R.HQGPSLSAPHVLGLAALAVHLGESR.S	FANCA
IPI:IPI00006181.1	10080	2	-1.21	2.79	0.275	3	K.LGDDIDLIVR.C	EIF3D
IPI:IPI00006197.1	4817	2	0.4	3.599	0.491	2	R.LGTEPTSETQDELQR.L	NVL
IPI:IPI00006197.1	5148	2	0.08	2.995	0.451	2	R.LGTEPTSETQDELQR.L	NVL
IPI:IPI00006197.1	9773	2	0.78	3.215	0.409	2	K.AVANESGLNFISVK.G	NVL
IPI:IPI00006408.4	4110	2	-0.5	2.469	0.34	1	K.DTAASGYGTQNIR.L	NOSIP
IPI:IPI00006451.6	9888	2	-0.83	3.271	0.229	0	K.SQLSCVVVDDIER.L	NSF
IPI:IPI00006510.1	10696	2	-0.82	3.139	0.493	30	K.LAVNMVPFPR.L	TUBB1
IPI:IPI00006510.1	8582	2	-0.62	3.038	0.405	30	K.LAVNM*VPFPR.L	TUBB1
IPI:IPI00006510.1	10648	2	-0.85	2.516	0.37	30	K.LAVNMVPFPR.L	TUBB1
IPI:IPI00006510.1	6556	3	-0.33	2.249	0.287	30	R.FPGQLNADLRK.L	TUBB1
IPI:IPI00006510.1	6575	3	-0.9	2.568	0.276	30	R.FPGQLNADLRK.L	TUBB1
IPI:IPI00006510.1	6422	3	-0.63	2.224	0.272	30	R.FPGQLNADLRK.L	TUBB1
IPI:IPI00006579.1	4487	3	-0.45	2.697	0.387	1	R.DHPLPEVAHVK.H	COX4I1
IPI:IPI00006702.4	10046	2	-0.66	2.725	0.427	3	R.LPSLGAGFSQGLK.H	PELP1
IPI:IPI00006715.3	10889	2	-0.28	3.09	0.502	1	K.TGAESISLLELCR.N	RAD21
IPI:IPI00006715.3	10907	2	-0.06	2.602	0.491	1	K.TGAESISLLELCR.N	RAD21
IPI:IPI00006715.3	8619	2	0.07	2.989	0.469	0	R.DVIDEPIIEEPSR.L	RAD21
IPI:IPI00006715.3	4724	2	-1.17	3.335	0.442	0	R.LQESVMEASR.T	RAD21
IPI:IPI00006715.3	8351	2	-0.38	3.482	0.433	0	R.DVIDEPIIEEPSR.L	RAD21
IPI:IPI00006715.3	12110	2	-0.17	2.181	0.305	0	K.LFSLPAQPLWNNR.L	RAD21
IPI:IPI00006715.3	12231	2	0.1	2.462	0.297	0	K.LFSLPAQPLWNNR.L	RAD21
IPI:IPI00006715.3	10093	2	-0.32	2.663	0.256	1	K.YLLADCNEAFIK.I	RAD21
IPI:IPI00006715.3	9971	2	-0.19	2.274	0.241	1	K.YLLADCNEAFIK.I	RAD21
IPI:IPI00006715.3	8891	3	-0.26	3.274	0.221	0	K.MAFRPGVVDLPEENR.E	RAD21
IPI:IPI00006715.3	7998	3	-0.51	2.241	0.191	4	R.TSGHLLLGVVR.I	RAD21
IPI:IPI00006723.5	10175	2	-0.44	2.201	0.493	1	R.FVYVWDTTSR.R	SNRNP40
IPI:IPI00006723.5	10092	2	-0.57	2.196	0.397	1	R.FVYVWDTTSR.R	SNRNP40
IPI:IPI00006725.2	8787	2	-0.08	2.445	0.432	1	R.ELAQQIEEETIK.F	DDX23
IPI:IPI00006725.2	8419	2	0.13	2.921	0.395	1	R.ELAQQIEEETIK.F	DDX23
IPI:IPI00006725.2	6750	2	-0.92	2.517	0.355	1	R.DIIGVAETGSGK.T	DDX23
IPI:IPI00006725.2	6516	2	-1.13	2.672	0.349	1	R.DIIGVAETGSGK.T	DDX23
IPI:IPI00006725.2	4806	2	-1.3	1.771	0.295	1	R.HQVQLLGR.G	DDX23
IPI:IPI00006725.2	7579	2	-1.34	2.203	0.29	1	K.DILVATDVAGR.G	DDX23
IPI:IPI00006725.2	8960	2	-0.34	1.974	0.272	2	K.EDSAVFYELK.Q	DDX23
IPI:IPI00006725.2	10189	2	-0.53	2.159	0.266	2	K.SGVAITFLTK.E	DDX23
IPI:IPI00006725.2	8305	2	-0.52	2.159	0.241	1	R.LIDVLENR.Y	DDX23
IPI:IPI00006725.2	3812	4	-1	2.601	0.13	1	R.RPAVVYIGSAGKPHER.V	DDX23
IPI:IPI00006865.3	5793	2	-1.21	2.722	0.414	0	R.GEALSALDSK.A	SEC22B
IPI:IPI00006865.3	3589	2	-0.55	3.002	0.401	0	R.DLQQYQSQAK.Q	SEC22B
IPI:IPI00006865.3	8716	2	-0.64	2.834	0.387	0	R.NLGSINTELQDVQR.I	SEC22B
IPI:IPI00006865.3	3051	2	-0.66	2.852	0.322	0	R.DLQQYQSQAK.Q	SEC22B
IPI:IPI00006932.4	3878	2	-0.69	2.781	0.495	9	R.VHELNEEIGK.L	LUC7L2
IPI:IPI00006932.4	4255	2	-0.32	3.652	0.464	1	K.VEQLGAEGNVEESQK.V	LUC7L2
IPI:IPI00006932.4	4155	2	-0.43	3.352	0.445	1	K.VEQLGAEGNVEESQK.V	LUC7L2
IPI:IPI00006932.4	5974	3	-0.4	2.293	0.18	2	K.SHLLNCCPHDVLSGTR.M	LUC7L2
IPI:IPI00006935.3	11522	3	-0.74	3.656	0.301	3	K.VHLVGIDIFTGK.K	EIF5A2
IPI:IPI00006935.3	11390	3	-0.65	3.313	0.282	3	K.VHLVGIDIFTGK.K	EIF5A2
IPI:IPI00006935.3	7583	2	-0.44	1.909	0.278	3	K.NGFVVLK.G	EIF5A2
IPI:IPI00006935.3	6099	4	-1.35	3.263	0.232	3	K.KYEDICPSTHNMDVPNIKR.N	EIF5A2
IPI:IPI00007047.1	8565	3	-0.71	2.754	0.215	0	K.ALNSIIDVYHK.Y	S100A8
IPI:IPI00007047.1	8295	3	-0.73	2.228	0.205	0	K.ALNSIIDVYHK.Y	S100A8
IPI:IPI00007047.1	8551	2	-0.54	2.185	0.156	0	K.GADVWFK.E	S100A8
IPI:IPI00007068.1	3111	2	-1.09	2.235	0.229	5	R.LSEELSGGR.I	ACTR3B
IPI:IPI00007068.1	3649	2	-0.98	2.419	0.22	5	R.LSEELSGGR.I	ACTR3B
IPI:IPI00007144.1	8550	2	-1.01	2.507	0.327	4	K.FNPFVTSDR.S	RPL26L1
IPI:IPI00007144.1	2372	2	-0.96	2.58	0.297	3	R.KDDEVQVVR.G	RPL26L1
IPI:IPI00007144.1	2410	2	-1.09	2.777	0.257	3	R.KDDEVQVVR.G	RPL26L1
IPI:IPI00007144.1	1999	3	-0.21	1.973	0.232	0	R.HFNAPSHVR.R	RPL26L1
IPI:IPI00007144.1	7963	2	-0.89	1.931	0.224	3	K.YVIYIER.V	RPL26L1
IPI:IPI00007144.1	3946	2	-0.89	3.036	0.199	3	K.DDEVQVVR.G	RPL26L1
IPI:IPI00007144.1	3650	2	-0.76	2.908	0.187	3	K.DDEVQVVR.G	RPL26L1
IPI:IPI00007144.1	2801	2	-0.89	2.452	0.181	3	R.KDDEVQVVR.G	RPL26L1
IPI:IPI00007144.1	7994	2	-1.16	1.609	0.162	3	K.YVIYIER.V	RPL26L1
IPI:IPI00007188.5	9116	2	-0.32	2.312	0.474	0	R.AAYFGIYDTAK.G	SLC25A5
IPI:IPI00007188.5	12727	2	0.03	2.013	0.459	5	R.YFPTQALNFAFK.D	SLC25A5
IPI:IPI00007188.5	12538	2	-0.26	2.761	0.428	5	R.YFPTQALNFAFK.D	SLC25A5
IPI:IPI00007188.5	11790	2	-1	2.342	0.414	2	K.EQGVLSFWR.G	SLC25A5
IPI:IPI00007188.5	11835	2	-0.95	2.13	0.313	2	K.EQGVLSFWR.G	SLC25A5
IPI:IPI00007188.5	6514	3	-0.33	2.043	0.246	0	K.QIFLGGVDKR.T	SLC25A5
IPI:IPI00007188.5	6177	2	-0.34	2.361	0.188	6	R.GNLANVIR.Y	SLC25A5
IPI:IPI00007189.1	4264	2	-1.39	2.172	0.243	16	K.CVVVGDGAVGK.T	CDC42
IPI:IPI00007334.1	1791	2	-0.23	3.086	0.474	3	K.GVPAGNSDTEGGQPGR.K	ACIN1
IPI:IPI00007334.1	1779	2	-0.05	2.43	0.355	3	K.GVPAGNSDTEGGQPGR.K	ACIN1
IPI:IPI00007346.1	11317	2	-1.18	2.428	0.357	2	K.IIDGLLVMR.K	PPIH
IPI:IPI00007346.1	1816	3	-1.03	2.471	0.271	2	R.KIENVPTGPNNKPK.L	PPIH
IPI:IPI00007346.1	2165	3	-1.09	2.435	0.164	2	R.KIENVPTGPNNKPK.L	PPIH
IPI:IPI00007423.1	11667	2	0	2.288	0.289	1	R.IFGGLDMLAEK.L	ANP32B
IPI:IPI00007611.1	11554	2	1.04	2.854	0.592	1	R.GEVPCTVTSASPLEEATLSELK.T	ATP5O
IPI:IPI00007611.1	8177	2	-0.87	2.321	0.349	2	K.SFLSQGQVLK.L	ATP5O
IPI:IPI00007611.1	5905	2	-3.51	2.442	0.33	2	R.YATALYSAASK.Q	ATP5O
IPI:IPI00007750.1	12127	2	-0.62	3.12	0.596	5	R.SIQFVDWCPTGFK.V	TUBA4A
IPI:IPI00007750.1	12247	2	0.54	2.999	0.586	14	R.AVCMLSNTTAIAEAWAR.L	TUBA4A
IPI:IPI00007750.1	12485	2	0.14	4.537	0.567	14	R.AVCMLSNTTAIAEAWAR.L	TUBA4A
IPI:IPI00007750.1	12022	2	-0.4	3.288	0.537	5	R.SIQFVDWCPTGFK.V	TUBA4A
IPI:IPI00007750.1	11454	2	0.22	2.476	0.503	14	R.IHFPLATYAPVISAEK.A	TUBA4A
IPI:IPI00007750.1	11359	3	-0.05	3.585	0.443	15	R.AFVHWYVGEGMEEGEFSEAR.E	TUBA4A
IPI:IPI00007750.1	10094	3	-0.12	3.605	0.423	15	R.AFVHWYVGEGM*EEGEFSEAR.E	TUBA4A
IPI:IPI00007750.1	9091	2	-1.75	2.4	0.413	16	K.VGINYQPPTVVPGGDLAK.V	TUBA4A
IPI:IPI00007750.1	9056	2	-0.26	2.673	0.411	11	K.YMACCLLYR.G	TUBA4A
IPI:IPI00007750.1	11511	3	-0.67	2.775	0.398	14	R.IHFPLATYAPVISAEK.A	TUBA4A
IPI:IPI00007750.1	7742	2	-0.98	3.017	0.376	1	K.DVNAAIAAIK.T	TUBA4A
IPI:IPI00007750.1	9278	2	-1.56	2.047	0.357	16	K.VGINYQPPTVVPGGDLAK.V	TUBA4A
IPI:IPI00007750.1	10755	3	0.03	2.752	0.356	10	K.AYHEQLSVAEITNACFEPANQMVK.C	TUBA4A
IPI:IPI00007750.1	8455	2	-0.93	1.974	0.33	5	K.EIIDPVLDR.I	TUBA4A
IPI:IPI00007750.1	10763	3	0	2.465	0.307	10	K.AYHEQLSVAEITNACFEPANQMVK.C	TUBA4A
IPI:IPI00007750.1	7372	3	-1.64	3.357	0.278	18	R.LDHKFDLMYAK.R	TUBA4A
IPI:IPI00007750.1	8962	2	0.18	2.275	0.275	16	K.VGINYQPPTVVPGGDLAK.V	TUBA4A
IPI:IPI00007750.1	11322	3	-0.73	2.688	0.267	14	R.IHFPLATYAPVISAEK.A	TUBA4A
IPI:IPI00007750.1	8462	4	-0.43	3.134	0.26	23	R.QLFHPEQLITGKEDAANNYAR.G	TUBA4A
IPI:IPI00007750.1	11376	3	-0.84	2.574	0.255	14	R.IHFPLATYAPVISAEK.A	TUBA4A
IPI:IPI00007750.1	8526	2	-0.81	1.85	0.236	19	K.FDLMYAK.R	TUBA4A
IPI:IPI00007750.1	6381	3	-0.33	2.461	0.22	17	R.RNLDIERPTYTNLNR.L	TUBA4A
IPI:IPI00007750.1	8774	2	-0.71	1.919	0.218	19	K.FDLMYAK.R	TUBA4A
IPI:IPI00007750.1	7314	3	-1.29	2.567	0.203	18	R.LDHKFDLMYAK.R	TUBA4A
IPI:IPI00007750.1	11056	3	-0.53	3.028	0.177	5	K.RSIQFVDWCPTGFK.V	TUBA4A
IPI:IPI00007752.1	10262	2	-0.34	2.402	0.588	6	R.AVLVDLEPGTMDSVR.S	TUBB2C
IPI:IPI00007752.1	11341	2	-1.26	2.188	0.487	9	R.YLTVAAVFR.G	TUBB2C
IPI:IPI00007752.1	8913	2	-0.66	3.397	0.485	9	R.IMNTFSVVPSPK.V	TUBB2C
IPI:IPI00007752.1	5863	2	-0.91	2.925	0.474	1	R.INVYYNEATGGK.Y	TUBB2C
IPI:IPI00007752.1	10890	2	-0.41	3.263	0.473	17	R.ISEQFTAMFR.R	TUBB2C
IPI:IPI00007752.1	12783	3	0.14	4.249	0.447	9	R.SGPFGQIFRPDNFVFGQSGAGNNWAK.G	TUBB2C
IPI:IPI00007752.1	9021	2	-0.59	2.49	0.444	9	R.IMNTFSVVPSPK.V	TUBB2C
IPI:IPI00007752.1	12846	3	0	3.568	0.441	9	R.SGPFGQIFRPDNFVFGQSGAGNNWAK.G	TUBB2C
IPI:IPI00007752.1	11915	2	-0.89	3.149	0.415	23	K.NSSYFVEWIPNNVK.T	TUBB2C
IPI:IPI00007752.1	12657	3	-0.01	3.716	0.412	9	R.SGPFGQIFRPDNFVFGQSGAGNNWAK.G	TUBB2C
IPI:IPI00007752.1	8770	2	-0.42	2.689	0.408	9	R.IMNTFSVVPSPK.V	TUBB2C
IPI:IPI00007752.1	3952	2	-1.23	2.846	0.404	27	K.NMMAACDPR.H	TUBB2C
IPI:IPI00007752.1	10817	2	-0.63	3.13	0.403	17	R.ISEQFTAMFR.R	TUBB2C
IPI:IPI00007752.1	8306	2	-0.03	2.988	0.4	17	R.ISEQFTAM*FR.R	TUBB2C
IPI:IPI00007752.1	11999	2	-1.23	3.4	0.373	23	K.NSSYFVEWIPNNVK.T	TUBB2C
IPI:IPI00007752.1	6335	2	-0.53	3.139	0.37	1	R.INVYYNEATGGK.Y	TUBB2C
IPI:IPI00007752.1	11215	2	-1.44	2.676	0.348	9	R.YLTVAAVFR.G	TUBB2C
IPI:IPI00007752.1	6492	2	-0.9	3.214	0.327	12	K.EVDEQMLNVQNK.N	TUBB2C
IPI:IPI00007752.1	10818	3	0.93	3.281	0.32	3	K.FWEVISDEHGIDPTGTYHGDSDLQLER.I	TUBB2C
IPI:IPI00007752.1	10334	2	-0.22	1.893	0.286	6	R.AVLVDLEPGTMDSVR.S	TUBB2C
IPI:IPI00007752.1	8143	2	-0.04	2.356	0.284	17	R.ISEQFTAM*FR.R	TUBB2C
IPI:IPI00007752.1	12548	2	-0.17	1.955	0.283	9	R.ALTVPELTQQMFDAK.N	TUBB2C
IPI:IPI00007752.1	4045	2	-1.01	2.415	0.281	18	K.TAVCDIPPR.G	TUBB2C
IPI:IPI00007752.1	11521	3	-1.19	2.754	0.277	23	R.LHFFM*PGFAPLTSR.G	TUBB2C
IPI:IPI00007752.1	3720	2	-1.08	2.453	0.212	27	K.NMMAACDPR.H	TUBB2C
IPI:IPI00007752.1	12714	3	-0.08	2.305	0.21	12	K.GHYTEGAELVDSVLDVVRK.E	TUBB2C
IPI:IPI00007752.1	12791	3	-0.94	3.171	0.195	23	R.LHFFMPGFAPLTSR.G	TUBB2C
IPI:IPI00007752.1	12676	3	-1.12	3.014	0.172	23	R.LHFFMPGFAPLTSR.G	TUBB2C
IPI:IPI00007752.1	6169	2	-1	2.885	0.127	12	K.EVDEQMLNVQNK.N	TUBB2C
IPI:IPI00007755.3	8609	3	-0.3	2.191	0.119	0	R.FHALGPIYYR.D	RAB21
IPI:IPI00007765.5	12174	2	0.59	3.65	0.564	1	K.STNGDTFLGGEDFDQALLR.H	HSPA9
IPI:IPI00007765.5	10285	2	-0.02	4.163	0.532	0	R.VINEPTAAALAYGLDK.S	HSPA9
IPI:IPI00007765.5	10355	2	-0.11	3.68	0.53	0	R.VINEPTAAALAYGLDK.S	HSPA9
IPI:IPI00007765.5	7886	2	-1.07	2.952	0.518	0	R.TTPSVVAFTADGER.L	HSPA9
IPI:IPI00007765.5	5881	2	-0.12	2.814	0.504	1	R.EQQIVIQSSGGLSK.D	HSPA9
IPI:IPI00007765.5	7897	2	-0.72	2.95	0.498	0	R.TTPSVVAFTADGER.L	HSPA9
IPI:IPI00007765.5	12322	2	-0.45	2.752	0.493	1	R.AQFEGIVTDLIR.R	HSPA9
IPI:IPI00007765.5	5792	2	-0.66	2.972	0.467	0	R.QAVTNPNNTFYATK.R	HSPA9
IPI:IPI00007765.5	4473	2	-0.67	2.174	0.463	1	R.QAASSLQQASLK.L	HSPA9
IPI:IPI00007765.5	10916	2	0.32	2.576	0.445	1	R.VEAVNMAEGIIHDTETK.M	HSPA9
IPI:IPI00007765.5	9110	2	-0.63	2.925	0.436	1	K.DAGQISGLNVLR.V	HSPA9
IPI:IPI00007765.5	10113	2	-0.14	2.714	0.429	1	K.NAVITVPAYFNDSQR.Q	HSPA9
IPI:IPI00007765.5	7656	2	-0.24	2.885	0.428	0	R.TTPSVVAFTADGER.L	HSPA9
IPI:IPI00007765.5	11246	2	-0.56	3.163	0.426	1	K.SDIGEVILVGGMTR.M	HSPA9
IPI:IPI00007765.5	12055	2	0.81	2.644	0.425	1	K.STNGDTFLGGEDFDQALLR.H	HSPA9
IPI:IPI00007765.5	9500	3	0.1	1.961	0.42	1	R.EQQIVIQSSGGLSKDDIENMVK.N	HSPA9
IPI:IPI00007765.5	12807	2	-0.13	2.962	0.41	0	K.LYSPSQIGAFVLMK.M	HSPA9
IPI:IPI00007765.5	12851	2	-0.15	2.292	0.39	1	K.LLGQFTLIGIPPAPR.G	HSPA9
IPI:IPI00007765.5	12559	2	-0.54	3.756	0.386	1	R.AQFEGIVTDLIR.R	HSPA9
IPI:IPI00007765.5	10988	3	-0.49	2.05	0.345	1	R.VEAVNMAEGIIHDTETK.M	HSPA9
IPI:IPI00007765.5	4133	3	-1.14	3.192	0.336	1	K.MKETAENYLGHTAK.N	HSPA9
IPI:IPI00007765.5	10004	2	-0.22	2.185	0.331	1	K.NAVITVPAYFNDSQR.Q	HSPA9
IPI:IPI00007765.5	5410	2	-0.68	2.306	0.33	0	R.QAVTNPNNTFYATK.R	HSPA9
IPI:IPI00007765.5	4288	2	-1.12	2.756	0.311	1	R.QAASSLQQASLK.L	HSPA9
IPI:IPI00007765.5	1820	2	-1.01	2.233	0.286	0	K.VLENAEGAR.T	HSPA9
IPI:IPI00007765.5	12766	2	-0.12	1.742	0.271	1	K.LLGQFTLIGIPPAPR.G	HSPA9
IPI:IPI00007765.5	1716	2	-1.11	2.498	0.265	0	R.RYDDPEVQK.D	HSPA9
IPI:IPI00007765.5	2002	2	-0.96	2.491	0.265	0	R.RYDDPEVQK.D	HSPA9
IPI:IPI00007765.5	8916	2	-0.53	3.355	0.242	1	K.VQQTVQDLFGR.A	HSPA9
IPI:IPI00007765.5	2780	2	-0.77	2.281	0.231	1	K.DNMALQR.V	HSPA9
IPI:IPI00007765.5	2041	2	-1	2.737	0.219	0	K.VLENAEGAR.T	HSPA9
IPI:IPI00007765.5	9099	2	-0.45	2.697	0.209	1	K.VQQTVQDLFGR.A	HSPA9
IPI:IPI00007765.5	1677	2	-0.98	2.444	0.208	0	K.VLENAEGAR.T	HSPA9
IPI:IPI00007765.5	8934	2	-0.6	2.772	0.196	1	K.DAGQISGLNVLR.V	HSPA9
IPI:IPI00007765.5	2619	2	-0.88	1.865	0.185	0	R.YDDPEVQK.D	HSPA9
IPI:IPI00007765.5	8265	2	-0.6	1.858	0.131	1	K.LFEMAYK.K	HSPA9
IPI:IPI00007765.5	2132	2	-0.54	2.515	0.115	0	R.YDDPEVQK.D	HSPA9
IPI:IPI00007811.1	7981	2	-1.01	2.566	0.327	39	K.LADFGLAR.I	CDK4
IPI:IPI00007811.1	7951	2	-0.9	2.762	0.276	39	K.LADFGLAR.I	CDK4
IPI:IPI00007818.3	12601	2	-0.85	2.058	0.364	1	R.GLIPVFALGR.A	CPSF3
IPI:IPI00007818.3	4996	2	-1.25	2.012	0.253	0	K.TANLNLETR.T	CPSF3
IPI:IPI00007818.3	5258	2	-1.27	2.215	0.202	0	K.TANLNLETR.T	CPSF3
IPI:IPI00007927.4	10730	2	-0.75	1.907	0.336	1	K.GLVASLISVK.D	SMC2
IPI:IPI00007928.4	12382	2	0.24	3.322	0.595	0	K.DNPNLLFNMCGFECR.I	PRPF8
IPI:IPI00007928.4	10951	2	1.29	3.234	0.588	0	K.TIIITCSFTPGSCTLTAYK.L	PRPF8
IPI:IPI00007928.4	12524	2	0.14	3.096	0.575	0	R.LTLEDLEDSWDR.G	PRPF8
IPI:IPI00007928.4	11077	2	1.07	5.107	0.539	0	R.DINLQDEDWNEFNDINK.I	PRPF8
IPI:IPI00007928.4	11284	2	0.01	2.947	0.539	0	R.YIQPWESEFIDSQR.V	PRPF8
IPI:IPI00007928.4	8085	2	-0.27	4.806	0.504	0	K.NNVNVASLTQSEIR.D	PRPF8
IPI:IPI00007928.4	8098	2	-0.27	3.82	0.503	0	K.NNVNVASLTQSEIR.D	PRPF8
IPI:IPI00007928.4	11217	2	0.65	4.801	0.494	0	R.DINLQDEDWNEFNDINK.I	PRPF8
IPI:IPI00007928.4	9741	2	0.88	3.02	0.489	0	R.AQIAGYLYGVSPPDNPQVK.E	PRPF8
IPI:IPI00007928.4	9681	2	0.97	2.951	0.435	0	R.AQIAGYLYGVSPPDNPQVK.E	PRPF8
IPI:IPI00007928.4	11430	2	0.16	2.155	0.413	0	R.YIQPWESEFIDSQR.V	PRPF8
IPI:IPI00007928.4	1133	2	-0.83	1.977	0.411	0	R.EHCPAGQPVK.V	PRPF8
IPI:IPI00007928.4	11642	2	-0.38	2.75	0.402	0	K.GSELQLPFQACLK.V	PRPF8
IPI:IPI00007928.4	11590	3	-0.63	3.798	0.393	0	R.RLTLEDLEDSWDR.G	PRPF8
IPI:IPI00007928.4	8678	2	-0.75	2.978	0.393	0	K.TAEEVAALIR.S	PRPF8
IPI:IPI00007928.4	1963	2	-0.43	2.206	0.393	0	K.EQSQLTATQTR.T	PRPF8
IPI:IPI00007928.4	12295	2	0.14	2.83	0.377	0	R.LTLEDLEDSWDR.G	PRPF8
IPI:IPI00007928.4	9242	2	-0.16	2.72	0.371	0	K.DGVWNLQNEVTK.E	PRPF8
IPI:IPI00007928.4	12217	3	-0.92	2.597	0.351	0	R.QGYNMLNLLIHR.K	PRPF8
IPI:IPI00007928.4	9079	2	-0.43	3.618	0.344	0	K.DGVWNLQNEVTK.E	PRPF8
IPI:IPI00007928.4	2376	2	-0.44	2.196	0.344	0	K.EQSQLTATQTR.T	PRPF8
IPI:IPI00007928.4	9408	2	-0.86	2.412	0.333	0	K.LWNLNNYR.T	PRPF8
IPI:IPI00007928.4	6106	2	-0.64	2.368	0.333	0	K.IMADNPSWDGEK.T	PRPF8
IPI:IPI00007928.4	2952	3	-0.29	2.084	0.33	0	R.SGLNQIPNRR.F	PRPF8
IPI:IPI00007928.4	10024	2	-0.78	2.259	0.315	0	K.IDLTLLNR.L	PRPF8
IPI:IPI00007928.4	8255	2	-0.99	1.977	0.278	0	K.ETGYTYILPK.N	PRPF8
IPI:IPI00007928.4	9764	2	-1	2.133	0.273	0	K.FICISDLR.A	PRPF8
IPI:IPI00007928.4	9113	2	-0.25	2.52	0.272	0	K.FGDLILK.A	PRPF8
IPI:IPI00007928.4	9916	2	-1	2.863	0.268	0	K.IDLTLLNR.L	PRPF8
IPI:IPI00007928.4	9262	2	-0.92	2.212	0.244	0	K.YYVLNALK.H	PRPF8
IPI:IPI00007928.4	5214	2	-1.21	2.512	0.241	0	K.NNVVINYK.D	PRPF8
IPI:IPI00007928.4	8662	2	-0.72	2.026	0.239	0	K.DLILADYGK.K	PRPF8
IPI:IPI00007928.4	3840	2	-1.13	1.51	0.234	0	R.SLPVEEQPK.Q	PRPF8
IPI:IPI00007928.4	11920	2	-0.8	2.23	0.231	0	K.YWIDIQLR.W	PRPF8
IPI:IPI00007928.4	11648	2	-0.67	2.62	0.222	0	K.GSELQLPFQACLK.V	PRPF8
IPI:IPI00007928.4	3357	3	-0.28	1.624	0.215	0	R.SGLNQIPNRR.F	PRPF8
IPI:IPI00007928.4	12939	2	-0.88	2.489	0.208	0	K.ISLIQIFR.A	PRPF8
IPI:IPI00007928.4	10874	3	-0.81	1.52	0.203	0	R.TILQHLSEAWR.C	PRPF8
IPI:IPI00007928.4	12429	3	-0.9	2.694	0.186	0	R.QGYNMLNLLIHR.K	PRPF8
IPI:IPI00007928.4	4954	2	-1.32	2.221	0.185	0	K.NNVVINYK.D	PRPF8
IPI:IPI00007928.4	10816	2	-0.41	1.589	0.18	0	R.AVFWDIK.N	PRPF8
IPI:IPI00007928.4	7044	2	-0.75	1.836	0.179	0	K.TISSYTAFSR.L	PRPF8
IPI:IPI00007928.4	11542	3	-0.49	2.466	0.172	0	R.RLTLEDLEDSWDR.G	PRPF8
IPI:IPI00007928.4	3678	2	-0.38	1.797	0.169	1	R.KWQQLQAK.R	PRPF8
IPI:IPI00007928.4	5377	3	0.09	1.681	0.169	0	K.QTDVGITHFR.S	PRPF8
IPI:IPI00007928.4	7042	2	-0.94	2.417	0.166	0	R.VQMLLSDR.F	PRPF8
IPI:IPI00007928.4	11682	2	-0.78	2.53	0.154	0	K.LLILALER.L	PRPF8
IPI:IPI00007928.4	5766	3	-1.57	2.502	0.144	0	K.IIHTSVWAGQK.R	PRPF8
IPI:IPI00007928.4	9830	2	-0.78	1.69	0.14	0	R.ALDIPLVK.N	PRPF8
IPI:IPI00007928.4	6240	2	-0.19	1.846	0.138	0	K.ANIPWK.V	PRPF8
IPI:IPI00007928.4	7136	2	-0.55	2.152	0.122	0	R.TGQLFLK.I	PRPF8
IPI:IPI00007928.4	4954	2	-0.64	1.901	0.122	0	K.HLIYYR.F	PRPF8
IPI:IPI00007941.4	6153	2	0.01	3.298	0.523	0	K.LGAPAAGGEEEWGQQQR.Q	HEXIM1
IPI:IPI00008137.1	2946	3	-0.98	2.796	0.197	1	K.SLEHSGSLDDPNR.I	ZNF295
IPI:IPI00008422.5	9456	2	-0.1	2.75	0.367	1	K.LISQGTIEESMLK.I	SMARCAD1
IPI:IPI00008422.5	9492	2	-0.11	2.463	0.358	1	K.LISQGTIEESMLK.I	SMARCAD1
IPI:IPI00008422.5	12227	3	-0.54	2.526	0.298	1	K.VGLNWLALVHK.H	SMARCAD1
IPI:IPI00008422.5	11308	2	-0.48	2.399	0.168	1	R.VLGCILSELK.Q	SMARCAD1
IPI:IPI00008433.4	11623	2	0.49	4.644	0.476	0	R.VNQAIWLLCTGAR.E	RPS5
IPI:IPI00008530.1	2506	2	-0.52	2.217	0.396	10	R.GHLENNPALEK.L	RPLP0
IPI:IPI00008530.1	2872	2	-0.37	1.909	0.278	10	R.GHLENNPALEK.L	RPLP0
IPI:IPI00008552.6	9623	2	-1.24	2.318	0.334	0	K.GELVGGLDIVK.E	GLRX3
IPI:IPI00008603.1	3204	2	-1.16	2.977	0.351	31	K.AGFAGDDAPR.A	ACTA2
IPI:IPI00008603.1	5430	2	-1.03	2.786	0.261	18	K.EITALAPSTM*K.I	ACTA2
IPI:IPI00008603.1	9754	3	-0.39	4.233	0.239	11	K.YPIEHGIITNWDDMEK.I	ACTA2
IPI:IPI00008603.1	5164	2	-0.94	1.942	0.234	18	K.EITALAPSTM*K.I	ACTA2
IPI:IPI00008603.1	2232	2	-0.22	1.681	0.221	23	K.DSYVGDEAQSKR.G	ACTA2
IPI:IPI00008603.1	8595	3	-0.86	2.292	0.201	11	K.YPIEHGIITNWDDM*EK.I	ACTA2
IPI:IPI00008603.1	3737	2	-1.05	2.528	0.185	31	K.AGFAGDDAPR.A	ACTA2
IPI:IPI00008800.3	966	4	-0.77	2.332	0.297	3	R.SHDGAVHKPYNCSHCGK.S	MAZ
IPI:IPI00008918.1	9794	2	-2.02	2.8	0.248	5	K.SQDVELWEGEVVK.E	LIMA1
IPI:IPI00008918.1	2333	2	-1.28	1.707	0.231	5	R.ASSLSESSPPK.A	LIMA1
IPI:IPI00008918.1	5219	2	-0.9	2.394	0.214	5	K.ISANENSLAVR.S	LIMA1
IPI:IPI00008943.3	7448	2	-0.67	4.355	0.445	3	R.SNLVDNTNQVEVLQR.D	DDX19B
IPI:IPI00008982.1	11353	2	-0.34	3.158	0.593	1	R.GPVGLEGLLTTK.W	ALDH18A1
IPI:IPI00008982.1	2359	2	-0.76	2.13	0.203	1	R.QIAASSQDSVGR.V	ALDH18A1
IPI:IPI00009104.7	12060	2	0.2	3.379	0.467	0	R.ALESDMAPVLIMATNR.G	RUVBL2
IPI:IPI00009104.7	5200	2	-1.22	2.857	0.409	1	R.AVLIAGQPGTGK.T	RUVBL2
IPI:IPI00009104.7	8703	2	-0.45	2.777	0.392	1	R.GLGLDDALEPR.Q	RUVBL2
IPI:IPI00009104.7	4961	2	-1.08	2.771	0.385	1	R.AVLIAGQPGTGK.T	RUVBL2
IPI:IPI00009104.7	8394	2	-0.37	3.207	0.379	0	R.LLIVSTTPYSEK.D	RUVBL2
IPI:IPI00009104.7	10448	2	-0.72	2.376	0.348	0	R.VYSLFLDESR.S	RUVBL2
IPI:IPI00009104.7	8948	2	-0.61	2.569	0.345	1	R.GLGLDDALEPR.Q	RUVBL2
IPI:IPI00009104.7	12177	2	0.62	1.903	0.338	0	R.ALESDMAPVLIMATNR.G	RUVBL2
IPI:IPI00009104.7	6048	2	-0.46	3.532	0.296	1	K.DKVQAGDVITIDK.A	RUVBL2
IPI:IPI00009104.7	4760	2	-1.14	2.809	0.288	0	K.FVQCPDGELQK.R	RUVBL2
IPI:IPI00009104.7	5061	2	-0.82	2.358	0.286	0	K.FVQCPDGELQK.R	RUVBL2
IPI:IPI00009104.7	10533	2	-0.42	2.381	0.274	0	R.VYSLFLDESR.S	RUVBL2
IPI:IPI00009104.7	10317	2	-1.38	2.479	0.254	1	R.AAGVVLEMIR.E	RUVBL2
IPI:IPI00009104.7	3129	3	-1.25	3.615	0.221	0	R.KGTEVQVDDIKR.V	RUVBL2
IPI:IPI00009104.7	10386	2	-0.94	2.747	0.219	1	R.AAGVVLEMIR.E	RUVBL2
IPI:IPI00009104.7	8632	2	-0.04	2.371	0.216	0	R.LLIVSTTPYSEK.D	RUVBL2
IPI:IPI00009104.7	7020	2	-0.8	2.175	0.155	0	R.IGLETSLR.Y	RUVBL2
IPI:IPI00009328.4	2145	2	-0.13	2.844	0.396	0	R.DVIAQSQSGTGK.T	EIF4A3
IPI:IPI00009328.4	11845	2	0.01	2.412	0.368	0	K.MLVLDEADEMLNK.G	EIF4A3
IPI:IPI00009328.4	1867	2	0.02	2.527	0.351	0	R.DVIAQSQSGTGK.T	EIF4A3
IPI:IPI00009328.4	1570	3	-1.11	2.466	0.32	0	K.GRDVIAQSQSGTGK.T	EIF4A3
IPI:IPI00009328.4	9964	2	-0.56	2.375	0.31	0	R.VLISTDVWAR.G	EIF4A3
IPI:IPI00009328.4	4476	3	-0.79	2.852	0.292	0	R.KLDYGQHVVAGTPGR.V	EIF4A3
IPI:IPI00009328.4	6862	2	-0.42	2.042	0.274	0	K.EQIYDVYR.Y	EIF4A3
IPI:IPI00009328.4	10064	2	-0.4	2.239	0.269	0	R.VLISTDVWAR.G	EIF4A3
IPI:IPI00009328.4	4169	3	-1.39	3.022	0.263	0	R.KLDYGQHVVAGTPGR.V	EIF4A3
IPI:IPI00009328.4	7403	2	-1.7	2.344	0.203	0	K.RDELTLEGIK.Q	EIF4A3
IPI:IPI00009328.4	7676	2	-0.6	2.365	0.178	0	R.ETQALILAPTR.E	EIF4A3
IPI:IPI00009328.4	7292	2	-1.85	2.256	0.141	0	K.RDELTLEGIK.Q	EIF4A3
IPI:IPI00009342.1	8204	2	-0.1	2.322	0.506	0	K.ATFYGEQVDYYK.S	IQGAP1
IPI:IPI00009342.1	12776	3	0.62	2.794	0.351	0	K.LEGVLAEVAQHYQDTLIR.A	IQGAP1
IPI:IPI00009342.1	10613	2	-0.73	2.569	0.332	0	K.IIGNLLYYR.Y	IQGAP1
IPI:IPI00009342.1	9052	3	-0.56	2.236	0.254	0	K.LPYDVTPEQALAHEEVK.T	IQGAP1
IPI:IPI00009471.1	5323	2	-0.74	2.205	0.247	0	R.LITGASDSELR.V	WDR3
IPI:IPI00009480.1	10186	2	-0.17	3.47	0.527	3	K.SANSELGGIWSVGQR.I	COPS8
IPI:IPI00009480.1	8084	2	-0.23	3.656	0.491	3	K.GILEQGWQADSTTR.M	COPS8
IPI:IPI00009480.1	10266	2	0.06	3.862	0.45	3	K.SANSELGGIWSVGQR.I	COPS8
IPI:IPI00009480.1	8212	2	0.19	3.457	0.427	3	K.GILEQGWQADSTTR.M	COPS8
IPI:IPI00009480.1	7301	3	-0.83	3.476	0.344	4	R.KPVAGALDVSFNK.F	COPS8
IPI:IPI00009480.1	7207	3	-1.05	2.962	0.302	4	R.KPVAGALDVSFNK.F	COPS8
IPI:IPI00009542.1	10517	2	-0.27	2.256	0.474	2	R.GPIAFWAR.R	MAGED2
IPI:IPI00009542.1	10425	2	-0.14	2.398	0.451	2	R.GPIAFWAR.R	MAGED2
IPI:IPI00009542.1	12509	2	0.05	2.732	0.238	5	R.SSEAVIWEVLR.K	MAGED2
IPI:IPI00009771.6	3079	2	-1.24	2.398	0.281	12	K.LLEGEEER.L	LMNB2
IPI:IPI00009771.6	2809	3	0.57	2.699	0.228	12	R.KLLEGEEER.L	LMNB2
IPI:IPI00009771.6	3786	2	-1.34	2.162	0.205	1	R.EGELTVAQGR.V	LMNB2
IPI:IPI00009771.6	2427	2	-1.23	2.404	0.196	12	R.KLLEGEEER.L	LMNB2
IPI:IPI00009790.1	7809	2	-0.09	4.282	0.666	2	K.AIGVLTSGGDAQGMNAAVR.A	PFKP
IPI:IPI00009790.1	12354	2	0.61	4.528	0.659	3	R.GITNLCVIGGDGSLTGANLFR.K	PFKP
IPI:IPI00009790.1	12621	2	0.67	4.757	0.645	3	R.GITNLCVIGGDGSLTGANLFR.K	PFKP
IPI:IPI00009790.1	7834	2	0.01	3.492	0.628	2	K.AIGVLTSGGDAQGMNAAVR.A	PFKP
IPI:IPI00009790.1	12197	2	0.64	4.45	0.602	2	K.EIGWTDVGGWTGQGGSILGTK.R	PFKP
IPI:IPI00009790.1	10177	2	-0.8	3.308	0.507	3	K.FTTDDSICVLGISK.R	PFKP
IPI:IPI00009790.1	12082	2	0.88	2.635	0.497	2	K.EIGWTDVGGWTGQGGSILGTK.R	PFKP
IPI:IPI00009790.1	10089	2	-0.4	2.407	0.481	3	K.FTTDDSICVLGISK.R	PFKP
IPI:IPI00009790.1	8021	2	-0.45	3.179	0.46	2	K.YLEEIATQMR.T	PFKP
IPI:IPI00009790.1	9001	2	-0.73	3.012	0.442	2	K.ELVVTQLGYDTR.V	PFKP
IPI:IPI00009790.1	10649	2	1.25	2.106	0.425	2	K.ASYDVSDSGQLEHVQPWSV.-	PFKP
IPI:IPI00009790.1	10988	2	-0.85	2.509	0.415	9	R.TFVLEVMGR.H	PFKP
IPI:IPI00009790.1	8729	2	-0.15	3.207	0.41	2	K.ELVVTQLGYDTR.V	PFKP
IPI:IPI00009790.1	8118	2	-0.86	2.791	0.392	2	K.YLEEIATQMR.T	PFKP
IPI:IPI00009790.1	7565	2	-0.91	2.513	0.375	2	R.DLQSNVEHLTEK.M	PFKP
IPI:IPI00009790.1	12753	2	0.49	2.595	0.293	3	K.EWSGLLEELAR.N	PFKP
IPI:IPI00009790.1	4457	3	-0.28	2.785	0.291	0	R.KFLEHLSGAGK.A	PFKP
IPI:IPI00009790.1	11016	2	-0.82	2.205	0.283	9	R.TFVLEVMGR.H	PFKP
IPI:IPI00009790.1	8396	3	-1.09	3.144	0.263	2	K.IKELVVTQLGYDTR.V	PFKP
IPI:IPI00009790.1	12227	2	-0.06	2.079	0.235	3	R.MLAIYDGFDGFAK.G	PFKP
IPI:IPI00009790.1	8202	2	0.37	1.882	0.23	3	R.AMEWITAK.L	PFKP
IPI:IPI00009790.1	4845	2	-0.93	2.229	0.179	2	K.LPDDQIPK.T	PFKP
IPI:IPI00009841.5	4664	2	-0.26	2.146	0.511	6	K.GDATVSYEDPPTAK.A	EWSR1
IPI:IPI00009917.3	7987	2	0.49	2.651	0.396	3	R.GALQGSAWQVSSEDVR.W	LAS1L
IPI:IPI00009917.3	8321	2	-0.9	2.134	0.237	4	R.FVNLISER.K	LAS1L
IPI:IPI00009917.3	8969	3	-1.2	2.913	0.205	2	R.GLHSQNFTQALLER.M	LAS1L
IPI:IPI00009917.3	8500	2	-0.91	2.573	0.118	4	R.FVNLISER.K	LAS1L
IPI:IPI00009958.6	2960	2	0.02	2.427	0.308	3	K.LEQSEAQLGR.G	COPS5
IPI:IPI00009958.6	10574	2	-0.54	1.984	0.261	1	K.ISALALLK.M	COPS5
IPI:IPI00009958.6	7169	3	-1.57	2.228	0.257	1	K.QQQEILAAKPWTK.D	COPS5
IPI:IPI00009958.6	3323	2	-0.34	1.961	0.217	3	K.LEQSEAQLGR.G	COPS5
IPI:IPI00009958.6	12010	2	-0.81	2.676	0.136	1	K.LLELLWNK.Y	COPS5
IPI:IPI00010080.2	1625	2	0.21	3.731	0.501	1	K.TAQALSSGSGSQETK.I	OXSR1
IPI:IPI00010153.5	11810	2	0.12	3.416	0.62	4	R.ISLGLPVGAVINCADNTGAK.N	RPL23
IPI:IPI00010153.5	10838	2	-0.1	3.12	0.547	4	R.LPAAGVGDMVMATVK.K	RPL23
IPI:IPI00010153.5	11872	3	-0.15	4.396	0.53	4	R.ISLGLPVGAVINCADNTGAK.N	RPL23
IPI:IPI00010153.5	10823	2	-0.3	2.579	0.375	4	R.LPAAGVGDMVMATVK.K	RPL23
IPI:IPI00010153.5	3174	2	-0.93	2.58	0.318	1	K.GSAITGPVAK.E	RPL23
IPI:IPI00010153.5	10980	3	-0.03	3.275	0.281	4	R.LNRLPAAGVGDMVMATVK.K	RPL23
IPI:IPI00010153.5	10946	2	1.3	2.588	0.233	4	R.LPAAGVGDMVMATVK.K	RPL23
IPI:IPI00010153.5	2886	2	-0.94	2.26	0.21	1	K.GSAITGPVAK.E	RPL23
IPI:IPI00010153.5	2868	3	-0.14	2.411	0.168	3	K.KVHPAVVIR.Q	RPL23
IPI:IPI00010153.5	2520	3	-0.01	2.176	0.161	3	K.KVHPAVVIR.Q	RPL23
IPI:IPI00010204.1	8807	2	-0.84	2.508	0.414	1	R.AFGYYGPLR.S	SFRS3
IPI:IPI00010204.1	8999	2	-1.14	2.24	0.327	1	R.AFGYYGPLR.S	SFRS3
IPI:IPI00010212.5	3611	3	-1.23	2.113	0.295	1	R.EAVLSQSQHSLGGHR.L	TUT1
IPI:IPI00010252.3	6856	2	-0.22	3.946	0.51	2	K.LLQQQNDITGLSR.Q	TRIM33
IPI:IPI00010252.3	12031	2	-0.07	3.162	0.452	1	K.SLLQQLENVTK.E	TRIM33
IPI:IPI00010252.3	7005	2	-0.4	3.6	0.411	2	K.LLQQQNDITGLSR.Q	TRIM33
IPI:IPI00010252.3	3577	2	-0.83	2.243	0.399	2	K.TAQGLSPVDQR.K	TRIM33
IPI:IPI00010252.3	8467	2	-0.4	2.684	0.397	1	K.VVQVYADTQEINLK.A	TRIM33
IPI:IPI00010252.3	10598	2	0.05	3.294	0.382	1	R.YQFLEEAFQNQK.G	TRIM33
IPI:IPI00010252.3	8712	2	-0.32	2.856	0.326	2	K.TPGQINLAQLR.L	TRIM33
IPI:IPI00010252.3	3939	2	-1.16	1.832	0.284	2	K.TAQGLSPVDQR.K	TRIM33
IPI:IPI00010252.3	11938	2	-0.32	3.15	0.278	1	K.SLLQQLENVTK.E	TRIM33
IPI:IPI00010252.3	10530	2	0.41	2.873	0.264	1	R.YQFLEEAFQNQK.G	TRIM33
IPI:IPI00010590.2	4460	3	-0.67	3.295	0.401	7	R.IGQTKPVVVYR.L	HELLS
IPI:IPI00010590.2	4733	3	-0.96	2.879	0.311	7	R.IGQTKPVVVYR.L	HELLS
IPI:IPI00010720.1	3124	2	-1.17	2.893	0.498	1	R.IADGYEQAAR.V	CCT5
IPI:IPI00010720.1	7225	2	-0.47	2.309	0.395	2	K.LDVTSVEDYK.A	CCT5
IPI:IPI00010720.1	5400	3	-1.26	2.757	0.269	2	K.HKLDVTSVEDYK.A	CCT5
IPI:IPI00010720.1	3405	2	-0.94	2.097	0.264	0	R.VAIEHLDK.I	CCT5
IPI:IPI00010720.1	9927	3	-0.89	1.666	0.254	2	K.IAILTCPFEPPKPK.T	CCT5
IPI:IPI00010720.1	9814	3	-0.94	2.152	0.246	2	K.IAILTCPFEPPKPK.T	CCT5
IPI:IPI00010740.1	4107	2	-0.31	3.319	0.529	0	R.FGQGGAGPVGGQGPR.G	SFPQ
IPI:IPI00010740.1	12179	2	0.04	2.783	0.445	1	R.LFVGNLPADITEDEFK.R	SFPQ
IPI:IPI00010740.1	4121	2	-0.47	2.887	0.419	0	R.FGQGGAGPVGGQGPR.G	SFPQ
IPI:IPI00010740.1	7531	2	-0.63	2.759	0.378	1	K.YGEPGEVFINK.G	SFPQ
IPI:IPI00010740.1	12381	2	0.12	2.604	0.375	1	R.LFVGNLPADITEDEFK.R	SFPQ
IPI:IPI00010740.1	7609	2	-0.58	2.197	0.36	1	K.YGEPGEVFINK.G	SFPQ
IPI:IPI00010740.1	5371	3	-0.31	3.05	0.33	1	R.FATHAAALSVR.N	SFPQ
IPI:IPI00010740.1	5030	2	-1.05	2.04	0.265	6	R.AVVIVDDR.G	SFPQ
IPI:IPI00010740.1	4820	2	-0.83	1.671	0.242	6	R.AVVIVDDR.G	SFPQ
IPI:IPI00010740.1	5059	3	-0.35	3.292	0.231	1	R.FATHAAALSVR.N	SFPQ
IPI:IPI00010810.1	3716	2	-0.12	3.188	0.516	2	R.GTSFDAAATSGGSASSEK.A	ETFA
IPI:IPI00010810.1	11611	2	0.43	3.481	0.509	2	K.ASSTSPVEISEWLDQK.L	ETFA
IPI:IPI00010810.1	3706	2	0	3.012	0.471	2	R.GTSFDAAATSGGSASSEK.A	ETFA
IPI:IPI00010810.1	8653	2	0.45	3.05	0.464	2	R.AAVDAGFVPNDMQVGQTGK.I	ETFA
IPI:IPI00010810.1	7520	2	-0.93	3.416	0.461	0	R.LGGEVSCLVAGTK.C	ETFA
IPI:IPI00010810.1	11623	2	0.1	2.89	0.435	2	K.ASSTSPVEISEWLDQK.L	ETFA
IPI:IPI00010810.1	7601	2	-1	2.916	0.404	0	R.LGGEVSCLVAGTK.C	ETFA
IPI:IPI00010810.1	12652	2	-0.17	2.321	0.377	2	K.LEVAPISDIIAIK.S	ETFA
IPI:IPI00010810.1	2201	3	-0.06	2.815	0.338	2	K.SDRPELTGAK.V	ETFA
IPI:IPI00010810.1	4347	2	-0.69	1.997	0.333	2	K.SPDTFVR.T	ETFA
IPI:IPI00010810.1	7154	2	-0.9	1.952	0.33	2	R.TIYAGNALCTVK.C	ETFA
IPI:IPI00010810.1	4349	2	-0.8	2.143	0.305	2	K.SPDTFVR.T	ETFA
IPI:IPI00010810.1	1871	3	0.02	2.525	0.106	2	K.SDRPELTGAK.V	ETFA
IPI:IPI00010896.3	4166	2	-0.45	2.161	0.355	1	R.YLSNAYAR.E	CLIC1
IPI:IPI00010951.2	12222	3	-0.07	3.379	0.409	1	K.GFFDPNTHENLTYVQLLR.R	EPPK1
IPI:IPI00010951.2	5603	2	-0.62	1.774	0.264	10	R.VPVDVAYR.R	EPPK1
IPI:IPI00010951.2	2236	2	-2.89	1.712	0.253	10	R.VLADPSDDTK.G	EPPK1
IPI:IPI00010951.2	2748	2	-1.51	2.102	0.252	10	R.VLADPSDDTK.G	EPPK1
IPI:IPI00010951.2	5281	2	-0.45	1.708	0.25	10	R.VPVDVAYR.R	EPPK1
IPI:IPI00011062.1	9866	2	-0.19	3.235	0.605	2	K.VLGTSVESIMATEDR.Q	CPS1
IPI:IPI00011062.1	10001	2	-0.44	3.128	0.58	2	K.VLGTSVESIMATEDR.Q	CPS1
IPI:IPI00011062.1	12362	2	0.02	2.773	0.577	2	R.TAVDSGIPLLTNFQVTK.L	CPS1
IPI:IPI00011062.1	11737	3	0.49	3.345	0.51	1	K.IEFEGQPVDFVDPNKQNLIAEVSTK.D	CPS1
IPI:IPI00011062.1	9520	2	-0.33	3.454	0.507	2	K.AFAMTNQILVEK.S	CPS1
IPI:IPI00011062.1	5958	2	-0.69	3.35	0.507	1	R.GQNQPVLNITNK.Q	CPS1
IPI:IPI00011062.1	12603	2	0.12	3.729	0.504	2	R.TAVDSGIPLLTNFQVTK.L	CPS1
IPI:IPI00011062.1	10817	2	0.18	3.447	0.497	2	K.VSGLLVLDYSK.D	CPS1
IPI:IPI00011062.1	12832	3	0.17	4.067	0.496	1	K.MEYDGILIAGGPGNPALAEPLIQNVR.K	CPS1
IPI:IPI00011062.1	9805	2	0.45	4.312	0.488	2	K.TVLMNPNIASVQTNEVGLK.Q	CPS1
IPI:IPI00011062.1	8271	2	-0.35	3.081	0.482	2	K.AIDDNMSLDEIEK.L	CPS1
IPI:IPI00011062.1	10750	2	-0.47	2.949	0.481	2	K.AVNTLNEALEFAK.S	CPS1
IPI:IPI00011062.1	11273	2	-0.41	2.567	0.475	3	K.TLGVDFIDVATK.V	CPS1
IPI:IPI00011062.1	6383	2	-0.46	2.669	0.465	1	R.GQNQPVLNITNK.Q	CPS1
IPI:IPI00011062.1	7017	2	-1.06	2.408	0.454	2	K.VPAIYGVDTR.M	CPS1
IPI:IPI00011062.1	12236	3	1.35	2.64	0.444	2	K.GYSFGHPSSVAGEVVFNTGLGGYPEAITDPAYK.G	CPS1
IPI:IPI00011062.1	10658	3	-0.42	3.163	0.437	3	K.HLPTLDHPIIPADYVAIK.A	CPS1
IPI:IPI00011062.1	12751	3	0.79	3.539	0.434	1	K.MEYDGILIAGGPGNPALAEPLIQNVR.K	CPS1
IPI:IPI00011062.1	10766	2	-0.18	2.835	0.428	2	K.VSGLLVLDYSK.D	CPS1
IPI:IPI00011062.1	10703	2	-0.35	3.54	0.397	2	K.AVNTLNEALEFAK.S	CPS1
IPI:IPI00011062.1	11807	3	0.21	2.564	0.379	1	K.IEFEGQPVDFVDPNKQNLIAEVSTK.D	CPS1
IPI:IPI00011062.1	9938	2	0.51	2.535	0.377	2	K.TVLMNPNIASVQTNEVGLK.Q	CPS1
IPI:IPI00011062.1	12205	3	1.38	3.323	0.376	2	K.GYSFGHPSSVAGEVVFNTGLGGYPEAITDPAYK.G	CPS1
IPI:IPI00011062.1	11414	2	-0.59	2.624	0.373	3	K.TLGVDFIDVATK.V	CPS1
IPI:IPI00011062.1	9684	2	-0.71	3.261	0.359	3	K.GNDVLVIECNLR.A	CPS1
IPI:IPI00011062.1	7146	2	-1.21	2.178	0.358	2	K.VPAIYGVDTR.M	CPS1
IPI:IPI00011062.1	8563	2	-0.45	2.922	0.352	2	K.AIDDNMSLDEIEK.L	CPS1
IPI:IPI00011062.1	12305	3	1.05	3.648	0.347	2	K.GYSFGHPSSVAGEVVFNTGLGGYPEAITDPAYK.G	CPS1
IPI:IPI00011062.1	8557	3	-1.26	2.647	0.338	1	R.GAEVHLVPWNHDFTK.M	CPS1
IPI:IPI00011062.1	11941	3	0.01	3.706	0.335	2	K.SLGQWLQEEKVPAIYGVDTR.M	CPS1
IPI:IPI00011062.1	9653	2	0.17	2.551	0.318	2	K.AADTIGYPVMIR.S	CPS1
IPI:IPI00011062.1	9675	2	-0.48	2.757	0.312	2	K.SLGQWLQEEK.V	CPS1
IPI:IPI00011062.1	10719	2	-0.79	1.882	0.306	3	K.APMFSWPR.L	CPS1
IPI:IPI00011062.1	10374	2	0.21	3.064	0.303	2	K.TSACFEPSLDYMVTK.I	CPS1
IPI:IPI00011062.1	5227	2	-0.91	2.193	0.302	3	K.VMIGENVDEK.H	CPS1
IPI:IPI00011062.1	9777	2	-0.58	2.552	0.299	3	K.GNDVLVIECNLR.A	CPS1
IPI:IPI00011062.1	7865	2	-0.8	2.749	0.296	2	K.IMGTSPLQIDR.A	CPS1
IPI:IPI00011062.1	5712	2	-1	2.344	0.285	2	K.CLGLTEAQTR.E	CPS1
IPI:IPI00011062.1	6168	3	-1.42	2.128	0.283	2	K.GLNSESMTEETLKR.A	CPS1
IPI:IPI00011062.1	10634	3	-0.53	2.279	0.278	3	K.HLPTLDHPIIPADYVAIK.A	CPS1
IPI:IPI00011062.1	3776	3	-0.55	2.115	0.277	3	R.VSQEHPVVLTK.F	CPS1
IPI:IPI00011062.1	4976	2	-0.78	2.359	0.275	3	K.VMIGENVDEK.H	CPS1
IPI:IPI00011062.1	9610	2	0.31	2.619	0.265	2	K.AADTIGYPVMIR.S	CPS1
IPI:IPI00011062.1	10169	3	-0.86	2.033	0.264	3	K.GILIGIQQSFRPR.F	CPS1
IPI:IPI00011062.1	5029	3	-1.02	2.233	0.263	2	K.AQTAHIVLEDGTK.M	CPS1
IPI:IPI00011062.1	6380	2	-1.12	1.79	0.256	4	K.EIEYEVVR.D	CPS1
IPI:IPI00011062.1	4746	3	-1.2	2.35	0.23	2	K.AQTAHIVLEDGTK.M	CPS1
IPI:IPI00011062.1	11409	2	-0.21	1.612	0.221	2	K.ATGYPLAFIAAK.I	CPS1
IPI:IPI00011062.1	10463	2	0	2.18	0.216	2	K.TSACFEPSLDYMVTK.I	CPS1
IPI:IPI00011062.1	9757	2	-0.62	2.869	0.214	2	K.SLGQWLQEEK.V	CPS1
IPI:IPI00011062.1	10680	3	-0.42	1.961	0.212	3	K.HLPTLDHPIIPADYVAIK.A	CPS1
IPI:IPI00011062.1	5924	3	-0.31	2.169	0.19	2	K.FVHDNYVIR.R	CPS1
IPI:IPI00011062.1	4803	2	-1.04	1.56	0.188	1	K.VVAVDCGIK.N	CPS1
IPI:IPI00011062.1	7896	2	-0.89	2.191	0.179	2	K.IMGTSPLQIDR.A	CPS1
IPI:IPI00011062.1	4451	2	0.16	1.623	0.172	2	R.IYAIAK.A	CPS1
IPI:IPI00011062.1	3369	2	-0.98	1.925	0.156	3	R.VSQEHPVVLTK.F	CPS1
IPI:IPI00011062.1	10238	3	-0.98	2.308	0.138	3	K.GILIGIQQSFRPR.F	CPS1
IPI:IPI00011062.1	6604	2	-0.54	2.136	0.125	5	K.AMLSTGFK.I	CPS1
IPI:IPI00011062.1	5492	3	-0.28	2.408	0.124	2	K.FVHDNYVIR.R	CPS1
IPI:IPI00011062.1	5020	2	-0.46	1.708	0.122	2	K.VAQAPWK.A	CPS1
IPI:IPI00011126.6	10351	2	0.57	4.438	0.584	2	K.APQETYADIGGLDNQIQEIK.E	PSMC1
IPI:IPI00011126.6	10291	2	0.61	4.121	0.528	2	K.APQETYADIGGLDNQIQEIK.E	PSMC1
IPI:IPI00011126.6	12907	3	-0.78	4.387	0.521	2	K.VHAVIGVLMDDTDPLVTVMK.V	PSMC1
IPI:IPI00011126.6	9651	2	-0.17	3.043	0.513	2	K.AICTEAGLMALR.E	PSMC1
IPI:IPI00011126.6	9724	2	-0.57	3.302	0.43	2	K.AICTEAGLMALR.E	PSMC1
IPI:IPI00011126.6	12815	3	-0.22	3.901	0.398	2	R.VAEEHAPSIVFIDEIDAIGTK.R	PSMC1
IPI:IPI00011126.6	9068	2	-0.19	2.303	0.373	0	K.KQEGTPEGLYL.-	PSMC1
IPI:IPI00011126.6	12945	3	-0.16	2.799	0.366	2	K.VHAVIGVLMDDTDPLVTVMK.V	PSMC1
IPI:IPI00011126.6	12728	3	-0.07	4.061	0.314	2	R.VAEEHAPSIVFIDEIDAIGTK.R	PSMC1
IPI:IPI00011126.6	11960	3	-0.71	3.535	0.314	2	R.IKDYLLMEEEFIR.N	PSMC1
IPI:IPI00011126.6	5891	2	-1.44	2.384	0.313	3	R.VVGSELIQK.Y	PSMC1
IPI:IPI00011126.6	5267	3	-0.78	2.009	0.292	1	K.LPLVTPHTQCR.L	PSMC1
IPI:IPI00011126.6	12066	3	-0.62	3.586	0.29	2	R.IKDYLLMEEEFIR.N	PSMC1
IPI:IPI00011126.6	6997	2	-1.15	2.591	0.285	2	K.AVANQTSATFLR.V	PSMC1
IPI:IPI00011126.6	12155	4	-0.29	3.412	0.276	2	R.VAEEHAPSIVFIDEIDAIGTKR.Y	PSMC1
IPI:IPI00011126.6	2805	3	-0.61	2.553	0.209	1	K.KKYEPPVPTR.V	PSMC1
IPI:IPI00011126.6	4315	2	-0.92	2.919	0.205	1	K.DDLSGADIK.A	PSMC1
IPI:IPI00011126.6	8288	2	-0.86	2.583	0.203	0	R.KIEFPLPDEK.T	PSMC1
IPI:IPI00011126.6	8530	2	-0.72	2.407	0.164	0	R.KIEFPLPDEK.T	PSMC1
IPI:IPI00011126.6	2386	3	-0.54	2.467	0.155	1	K.KKYEPPVPTR.V	PSMC1
IPI:IPI00011126.6	3742	2	-1.41	2.084	0.141	1	K.KYEPPVPTR.V	PSMC1
IPI:IPI00011126.6	8681	2	-0.58	2.147	0.125	0	R.KIEFPLPDEK.T	PSMC1
IPI:IPI00011126.6	4269	2	-1.17	2.449	0.111	1	K.DDLSGADIK.A	PSMC1
IPI:IPI00011134.2	11003	2	-0.4	2.704	0.39	7	R.FEELCSDLFR.S	HSPA7
IPI:IPI00011134.2	4369	2	-1.06	3.334	0.358	2	R.VEILANDQGNR.T	HSPA7
IPI:IPI00011134.2	4307	2	-1.2	3.127	0.319	2	R.VEILANDQGNR.T	HSPA7
IPI:IPI00011134.2	10960	2	-0.64	2.753	0.3	7	R.FEELCSDLFR.S	HSPA7
IPI:IPI00011134.2	10612	3	-1.03	2.425	0.23	7	R.ARFEELCSDLFR.S	HSPA7
IPI:IPI00011200.5	7789	2	-0.19	3.17	0.595	1	K.GTIQVITQGTSLK.N	PHGDH
IPI:IPI00011200.5	6656	2	-0.45	3.235	0.583	1	R.AGTGVDNVDLEAATR.K	PHGDH
IPI:IPI00011200.5	7752	2	-0.34	3.422	0.549	1	K.GTIQVITQGTSLK.N	PHGDH
IPI:IPI00011200.5	6823	2	-0.33	4.173	0.528	1	R.AGTGVDNVDLEAATR.K	PHGDH
IPI:IPI00011200.5	7221	2	-0.55	3.274	0.434	0	K.ILQDGGLQVVEK.Q	PHGDH
IPI:IPI00011200.5	8781	2	-0.91	3.238	0.343	1	R.GGIVDEGALLR.A	PHGDH
IPI:IPI00011200.5	5195	2	-0.92	3.091	0.327	1	K.VTADVINAAEK.L	PHGDH
IPI:IPI00011200.5	5490	2	-0.7	2.882	0.314	1	K.VTADVINAAEK.L	PHGDH
IPI:IPI00011200.5	4846	2	-1.05	2.082	0.222	1	K.QADVNLVNAK.L	PHGDH
IPI:IPI00011200.5	7739	2	-0.33	2.919	0.215	1	K.GTIQVITQGTSLK.N	PHGDH
IPI:IPI00011200.5	4632	2	-1.14	1.894	0.198	1	K.QADVNLVNAK.L	PHGDH
IPI:IPI00011200.5	10699	2	-0.61	2.383	0.12	1	K.TLGILGLGR.I	PHGDH
IPI:IPI00011229.1	11628	2	4.52	2.144	0.429	4	K.FDGILGMAYPR.I	CTSD
IPI:IPI00011229.1	4509	2	-0.32	2.326	0.273	1	R.VGFAEAAR.L	CTSD
IPI:IPI00011253.3	6620	2	-0.12	3.111	0.523	0	R.ELAEDGYSGVEVR.V	RPS3
IPI:IPI00011253.3	6374	2	-0.33	3.073	0.504	0	R.ELAEDGYSGVEVR.V	RPS3
IPI:IPI00011253.3	6828	2	0.37	3.233	0.477	0	K.GGKPEPPAMPQPVPTA.-	RPS3
IPI:IPI00011253.3	11696	3	0.16	3.873	0.375	1	K.FVDGLMIHSGDPVNYYVDTAVR.H	RPS3
IPI:IPI00011253.3	11656	3	-0.05	2.729	0.353	1	K.FVDGLMIHSGDPVNYYVDTAVR.H	RPS3
IPI:IPI00011253.3	10998	2	0.1	1.945	0.34	1	R.FGFPEGSVELYAEK.V	RPS3
IPI:IPI00011253.3	8439	2	-0.23	3.425	0.292	1	R.GLCAIAQAESLR.Y	RPS3
IPI:IPI00011253.3	8935	2	-0.75	2.686	0.282	0	K.AELNEFLTR.E	RPS3
IPI:IPI00011253.3	11087	3	0.52	2.776	0.269	1	K.FVDGLM*IHSGDPVNYYVDTAVR.H	RPS3
IPI:IPI00011253.3	11063	2	-0.11	1.947	0.247	1	R.FGFPEGSVELYAEK.V	RPS3
IPI:IPI00011253.3	8776	2	-0.43	3.055	0.241	1	R.GLCAIAQAESLR.Y	RPS3
IPI:IPI00011253.3	9425	2	-0.97	3.055	0.235	0	R.TEIIILATR.T	RPS3
IPI:IPI00011253.3	11688	3	0.16	3.244	0.214	1	K.FVDGLMIHSGDPVNYYVDTAVR.H	RPS3
IPI:IPI00011253.3	7795	2	-0.23	2.387	0.212	1	K.DEILPTTPISEQK.G	RPS3
IPI:IPI00011253.3	3082	2	-0.71	2.085	0.205	0	R.TQNVLGEK.G	RPS3
IPI:IPI00011253.3	9109	2	-0.63	2.882	0.204	0	K.AELNEFLTR.E	RPS3
IPI:IPI00011253.3	7745	2	-0.34	2.031	0.201	1	K.DEILPTTPISEQK.G	RPS3
IPI:IPI00011253.3	7733	2	-0.36	1.854	0.186	1	K.LLGGLAVR.R	RPS3
IPI:IPI00011253.3	11822	2	-0.35	2.069	0.169	1	K.IMLPWDPTGK.I	RPS3
IPI:IPI00011253.3	7981	2	-1.12	2.315	0.128	0	R.KFVADGIFK.A	RPS3
IPI:IPI00011268.2	7445	2	0.14	3.292	0.434	4	K.GYAFVQYSNER.H	RALY
IPI:IPI00011268.2	7362	2	-0.06	2.67	0.388	4	K.GYAFVQYSNER.H	RALY
IPI:IPI00011268.2	8511	2	-0.76	2.631	0.298	3	K.SNIDALLSR.L	RALY
IPI:IPI00011268.2	4616	2	-0.51	2.47	0.194	3	K.SSELQAIK.T	RALY
IPI:IPI00011268.2	3148	2	-1.33	2.812	0.164	3	R.LEQIAAEQK.A	RALY
IPI:IPI00011274.3	8396	2	0.02	3.757	0.396	2	K.VFVGGLSPDTSEEQIK.E	HNRPDL
IPI:IPI00011274.3	8612	3	0.17	3.576	0.384	2	R.RGFCFITYTDEEPVKK.L	HNRPDL
IPI:IPI00011274.3	12770	2	-0.91	2.399	0.32	8	R.GFGFVLFK.D	HNRPDL
IPI:IPI00011274.3	12860	2	-0.78	2.271	0.265	8	R.GFGFVLFK.D	HNRPDL
IPI:IPI00011528.1	2853	2	-0.96	1.846	0.274	0	R.YTGAGLSGR.Q	CSTF1
IPI:IPI00011603.2	3607	2	0	2.696	0.451	1	K.SYNKDLESAEER.R	PSMD3
IPI:IPI00011603.2	10556	2	-0.31	3.332	0.401	0	K.LQLDSPEDAEFIVAK.A	PSMD3
IPI:IPI00011603.2	10621	2	-0.3	3.059	0.394	0	K.LQLDSPEDAEFIVAK.A	PSMD3
IPI:IPI00011603.2	6594	2	-0.91	3.432	0.387	0	K.AIQLEYSEAR.R	PSMD3
IPI:IPI00011603.2	8391	2	-0.44	2.9	0.372	0	K.FNQVLDQFGEK.F	PSMD3
IPI:IPI00011603.2	5444	2	-0.98	1.768	0.367	1	R.EQQDLEFAK.E	PSMD3
IPI:IPI00011603.2	11288	3	-1.32	2.491	0.342	0	R.VYEFLDKLDVVR.S	PSMD3
IPI:IPI00011603.2	8698	2	-0.31	3.249	0.336	0	K.FNQVLDQFGEK.F	PSMD3
IPI:IPI00011603.2	7977	2	-0.18	2.7	0.335	0	K.SVFPEQANNNEWAR.Y	PSMD3
IPI:IPI00011603.2	7541	3	-0.95	3.043	0.331	0	R.NYLHYSLYDQAEK.L	PSMD3
IPI:IPI00011603.2	11457	3	-1.06	2.845	0.316	0	R.VYEFLDKLDVVR.S	PSMD3
IPI:IPI00011603.2	5469	2	-0.46	2.379	0.316	1	R.DGVIEASINHEK.G	PSMD3
IPI:IPI00011603.2	5404	2	-0.96	2.686	0.278	0	K.ISDDLMQK.I	PSMD3
IPI:IPI00011603.2	5145	2	-0.71	1.872	0.258	0	K.ISDDLMQK.I	PSMD3
IPI:IPI00011603.2	7918	2	-0.54	1.993	0.235	1	K.EMIDIYSTR.E	PSMD3
IPI:IPI00011603.2	7342	2	-0.49	1.709	0.22	0	R.MISLSYSR.I	PSMD3
IPI:IPI00011603.2	2200	3	-0.4	1.903	0.212	0	R.KAPQHTAVGFK.Q	PSMD3
IPI:IPI00011603.2	7241	2	-0.53	1.784	0.181	0	R.MISLSYSR.I	PSMD3
IPI:IPI00011603.2	5777	3	-0.11	2.079	0.175	0	R.LNHYVLYK.A	PSMD3
IPI:IPI00011603.2	8090	2	-1.25	2.535	0.16	0	R.ISLADIAQK.L	PSMD3
IPI:IPI00011603.2	4662	3	-0.63	3.132	0.136	0	R.RLNHYVLYK.A	PSMD3
IPI:IPI00011603.2	4985	3	-0.27	2.899	0.114	0	R.RLNHYVLYK.A	PSMD3
IPI:IPI00011654.2	9707	2	-0.37	3.179	0.587	7	R.AILVDLEPGTM*DSVR.S	TUBB
IPI:IPI00011654.2	6301	2	-1.01	3.339	0.582	3	R.ISVYYNEATGGK.Y	TUBB
IPI:IPI00011654.2	5802	2	-1.13	3.064	0.517	3	R.ISVYYNEATGGK.Y	TUBB
IPI:IPI00011654.2	10972	2	-0.63	2.713	0.473	7	R.AILVDLEPGTMDSVR.S	TUBB
IPI:IPI00011654.2	11013	2	-0.82	2.688	0.44	7	R.AILVDLEPGTMDSVR.S	TUBB
IPI:IPI00011654.2	12342	2	-0.56	2.293	0.401	4	R.ALTVPELTQQVFDAK.N	TUBB
IPI:IPI00011654.2	5329	3	-1.26	3.655	0.349	8	R.EIVHIQAGQCGNQIGAK.F	TUBB
IPI:IPI00011654.2	5902	3	-0.87	2.956	0.311	8	R.EIVHIQAGQCGNQIGAK.F	TUBB
IPI:IPI00011654.2	9635	2	-0.14	2.624	0.259	7	R.AILVDLEPGTM*DSVR.S	TUBB
IPI:IPI00011857.1	2494	2	0.21	3.228	0.471	0	R.TQDPSSPGTTPPQAR.Q	CHAF1B
IPI:IPI00011857.1	1977	2	0.13	2.774	0.461	0	R.TQDPSSPGTTPPQAR.Q	CHAF1B
IPI:IPI00011857.1	2482	2	0.21	3.062	0.436	0	R.TQDPSSPGTTPPQAR.Q	CHAF1B
IPI:IPI00011857.1	3695	2	-0.9	2.256	0.431	0	R.LASAGVDTNVR.I	CHAF1B
IPI:IPI00011857.1	12645	2	-0.28	2.663	0.269	0	K.AIVEFLSNLAR.H	CHAF1B
IPI:IPI00011875.1	11239	2	-1.24	2.662	0.379	1	K.LTQILSYLR.Q	IK
IPI:IPI00011875.1	8339	2	-0.53	2.108	0.241	1	R.NELFLPGR.M	IK
IPI:IPI00011875.1	6905	2	-0.68	2.286	0.238	1	K.AAFQYGIK.M	IK
IPI:IPI00011875.1	8523	2	-0.78	2.17	0.237	1	R.NELFLPGR.M	IK
IPI:IPI00011913.1	11229	2	-0.11	3.779	0.481	0	K.LFIGGLNVQTSESGLR.G	HNRNPA0
IPI:IPI00012066.2	7657	2	0.63	3.029	0.48	16	R.ESTGAQVQVAGDMLPNSTER.A	PCBP2
IPI:IPI00012066.2	11493	2	-0.19	2.912	0.443	7	R.IITLAGPTNAIFK.A	PCBP2
IPI:IPI00012066.2	4029	2	-1.06	2.864	0.44	10	K.IANPVEGSTDR.Q	PCBP2
IPI:IPI00012066.2	3945	2	-0.91	2.183	0.439	10	K.IANPVEGSTDR.Q	PCBP2
IPI:IPI00012066.2	4238	2	-0.71	3.294	0.26	16	R.INISEGNCPER.I	PCBP2
IPI:IPI00012066.2	4012	2	-0.92	2.362	0.259	10	K.IANPVEGSTDR.Q	PCBP2
IPI:IPI00012066.2	4152	2	-0.73	3.18	0.222	16	R.INISEGNCPER.I	PCBP2
IPI:IPI00012074.3	6510	2	-0.82	2.993	0.533	9	R.TGYTLDVTTGQR.K	HNRNPR
IPI:IPI00012074.3	12790	2	0.97	3.456	0.451	2	R.EFNEEGALSVLQQFK.E	HNRNPR
IPI:IPI00012074.3	6726	2	-0.92	2.272	0.435	9	R.TGYTLDVTTGQR.K	HNRNPR
IPI:IPI00012074.3	10116	2	-1.01	1.926	0.319	10	K.AGPIWDLR.L	HNRNPR
IPI:IPI00012074.3	8845	2	-1.02	1.867	0.286	7	K.SAFLCGVMK.T	HNRNPR
IPI:IPI00012074.3	7088	2	-1.29	1.935	0.251	2	K.TLIEAGLPQK.V	HNRNPR
IPI:IPI00012074.3	12924	2	-0.42	2.165	0.249	4	R.DLYEDELVPLFEK.A	HNRNPR
IPI:IPI00012074.3	10018	2	-0.92	2.097	0.179	10	K.AGPIWDLR.L	HNRNPR
IPI:IPI00012074.3	8577	2	-0.83	2.364	0.169	4	R.LMMDPLSGQNR.G	HNRNPR
IPI:IPI00012074.3	10592	2	0.26	2.309	0.168	4	R.GYAFITFCGK.E	HNRNPR
IPI:IPI00012079.3	967	2	-0.1	4.255	0.562	3	R.SQSSDTEQQSPTSGGGK.V	EIF4B
IPI:IPI00012079.3	1004	2	-0.22	3.902	0.559	3	R.SQSSDTEQQSPTSGGGK.V	EIF4B
IPI:IPI00012079.3	994	2	-0.23	5.102	0.53	3	R.SQSSDTEQQSPTSGGGK.V	EIF4B
IPI:IPI00012079.3	2344	2	-0.72	2.129	0.492	3	K.VAPAQPSEEGPGR.K	EIF4B
IPI:IPI00012079.3	2213	2	-0.66	1.954	0.443	3	K.VAPAQPSEEGPGR.K	EIF4B
IPI:IPI00012079.3	2578	3	-0.58	3.725	0.412	2	R.RGDDSFGDKYR.D	EIF4B
IPI:IPI00012079.3	2882	3	-0.85	3.145	0.396	2	R.RGDDSFGDKYR.D	EIF4B
IPI:IPI00012079.3	6791	3	-1.22	2.293	0.321	3	R.AASIFGGAKPVDTAAR.E	EIF4B
IPI:IPI00012079.3	1869	2	-0.65	1.775	0.264	3	K.VAPAQPSEEGPGR.K	EIF4B
IPI:IPI00012079.3	6598	2	-0.72	2.295	0.257	2	R.GLNISAVR.L	EIF4B
IPI:IPI00012268.3	12653	2	0.21	3.469	0.584	3	R.LGSIFGLGLAYAGSNR.E	PSMD2
IPI:IPI00012268.3	9081	2	0.06	3.851	0.551	3	K.SGALLACGIVNSGVR.N	PSMD2
IPI:IPI00012268.3	4298	2	-0.47	4.367	0.504	3	R.VGQAVDVVGQAGKPK.T	PSMD2
IPI:IPI00012268.3	12045	2	0.77	3.583	0.495	5	R.SFANTLVDVCAYAGSGNVLK.V	PSMD2
IPI:IPI00012268.3	8870	2	-0.44	3.374	0.481	3	K.SGALLACGIVNSGVR.N	PSMD2
IPI:IPI00012268.3	2153	3	-0.52	3.141	0.475	2	K.APVQPQQSPAAAPGGTDEKPSGK.E	PSMD2
IPI:IPI00012268.3	6587	2	-0.92	2.256	0.388	3	K.EWQELDDAEK.V	PSMD2
IPI:IPI00012268.3	12237	3	-0.54	3.348	0.383	3	K.SHYVLYGLVAAMQPR.M	PSMD2
IPI:IPI00012268.3	11886	3	-0.15	3.073	0.382	3	R.MLVTFDEELRPLPVSVR.V	PSMD2
IPI:IPI00012268.3	7746	2	-0.31	2.376	0.38	4	K.YLYSSEDYIK.S	PSMD2
IPI:IPI00012268.3	2149	2	-1.16	3.354	0.37	3	R.FGGSGSQVDSAR.M	PSMD2
IPI:IPI00012268.3	12119	3	-0.92	2.361	0.348	5	R.WLPLGLGLNHLGK.G	PSMD2
IPI:IPI00012268.3	2734	3	-0.25	2.472	0.339	2	K.APVQPQQSPAAAPGGTDEKPSGK.E	PSMD2
IPI:IPI00012268.3	10846	2	-1.14	2.419	0.338	5	R.LNILDTLSK.F	PSMD2
IPI:IPI00012268.3	4148	3	-1.68	2.291	0.333	3	R.VGQAVDVVGQAGKPK.T	PSMD2
IPI:IPI00012268.3	11969	3	-0.3	2.591	0.327	3	R.MLVTFDEELRPLPVSVR.V	PSMD2
IPI:IPI00012268.3	4442	2	-0.48	1.794	0.32	5	R.YGEPTLR.R	PSMD2
IPI:IPI00012268.3	4308	2	-0.67	2.133	0.311	5	R.YGEPTLR.R	PSMD2
IPI:IPI00012268.3	7679	2	-0.6	2.071	0.309	4	K.YLYSSEDYIK.S	PSMD2
IPI:IPI00012268.3	12440	3	-0.71	2.709	0.3	5	R.RAVPLALALISVSNPR.L	PSMD2
IPI:IPI00012268.3	12471	3	-0.65	3.24	0.255	3	K.SHYVLYGLVAAMQPR.M	PSMD2
IPI:IPI00012268.3	9197	3	-0.75	3.057	0.237	3	K.VQREPLLTLVK.E	PSMD2
IPI:IPI00012268.3	5439	2	-0.19	1.799	0.235	5	R.LAAMLR.Q	PSMD2
IPI:IPI00012268.3	5084	3	-0.02	2.381	0.218	3	R.LAQGLTHLGK.G	PSMD2
IPI:IPI00012268.3	3126	3	-0.48	2.004	0.214	4	K.FLRPHYGK.L	PSMD2
IPI:IPI00012268.3	7662	2	-0.45	1.68	0.207	3	R.CALGVFR.K	PSMD2
IPI:IPI00012268.3	10815	2	-1.13	2.052	0.203	5	R.LNILDTLSK.F	PSMD2
IPI:IPI00012268.3	12259	3	-0.98	1.798	0.202	5	R.WLPLGLGLNHLGK.G	PSMD2
IPI:IPI00012268.3	4799	2	-1.26	2.21	0.201	3	R.LAQGLTHLGK.G	PSMD2
IPI:IPI00012268.3	7750	2	-0.44	1.885	0.188	3	R.CALGVFR.K	PSMD2
IPI:IPI00012268.3	2872	3	-0.39	1.838	0.179	4	K.FLRPHYGK.L	PSMD2
IPI:IPI00012268.3	5701	2	-0.01	1.846	0.174	5	R.LAAMLR.Q	PSMD2
IPI:IPI00012268.3	3663	2	-1.08	1.727	0.155	3	K.DIDENAYAK.V	PSMD2
IPI:IPI00012268.3	6436	3	-1.2	2.293	0.143	3	K.GTLTLCPYHSDR.Q	PSMD2
IPI:IPI00012268.3	6118	2	-0.51	2.346	0.132	3	K.GTLTLCPYHSDR.Q	PSMD2
IPI:IPI00012345.2	7300	2	-1.44	2.66	0.414	2	R.TNEGVIEFR.S	SFRS6
IPI:IPI00012345.2	1667	3	-1.02	2.038	0.335	2	R.QAGEVTYADAHKER.T	SFRS6
IPI:IPI00012345.2	1939	3	-1.22	2.188	0.31	2	R.QAGEVTYADAHKER.T	SFRS6
IPI:IPI00012382.3	10027	2	-0.67	2.43	0.246	1	R.GQAFVIFK.E	SNRPA
IPI:IPI00012382.3	3706	2	-1.25	2.295	0.185	0	K.EVSSATNALR.S	SNRPA
IPI:IPI00012493.1	5344	3	-1.25	3.264	0.302	5	K.TPVEPEVAIHR.I	RPS20
IPI:IPI00012493.1	5010	3	-1.17	3.019	0.269	5	K.TPVEPEVAIHR.I	RPS20
IPI:IPI00012535.1	12774	3	-0.63	4.238	0.437	1	K.ITFHGEGDQEPGLEPGDIIIVLDQK.D	DNAJA1
IPI:IPI00012535.1	8198	2	-0.4	2.361	0.412	0	K.QISQAYEVLSDAK.K	DNAJA1
IPI:IPI00012535.1	6236	2	-0.71	3.144	0.372	1	R.TIVITSHPGQIVK.H	DNAJA1
IPI:IPI00012772.8	4303	2	-0.83	2.963	0.467	4	R.AVVGVVAGGGR.I	RPL8
IPI:IPI00012772.8	4297	2	-0.95	2.936	0.412	4	R.AVVGVVAGGGR.I	RPL8
IPI:IPI00012772.8	3757	2	-0.8	2.092	0.225	3	K.DIIHDPGR.G	RPL8
IPI:IPI00012795.3	7517	3	-0.67	2.185	0.371	0	K.GHFGPINSVAFHPDGK.S	EIF3I
IPI:IPI00012795.3	3429	2	-0.54	2.23	0.34	0	K.SYSSGGEDGYVR.I	EIF3I
IPI:IPI00013164.4	8164	2	-0.42	2.722	0.375	3	K.NLQEAEEWYK.S	PRPH
IPI:IPI00013164.4	8175	2	-0.41	2.837	0.343	3	K.NLQEAEEWYK.S	PRPH
IPI:IPI00013164.4	8347	2	-0.21	2.548	0.302	3	K.NLQEAEEWYK.S	PRPH
IPI:IPI00013174.2	8157	2	0.54	3.832	0.564	5	K.IFVGNVSAACTSQELR.S	RBM14;RBM4
IPI:IPI00013174.2	6715	2	-0.65	2.301	0.499	1	R.AQPSVSLGAAYR.A	RBM14;RBM4
IPI:IPI00013174.2	6825	2	0.14	2.528	0.476	0	R.YSGSYNDYLR.A	RBM14;RBM4
IPI:IPI00013174.2	6989	2	-0.53	2.176	0.466	0	R.YSGSYNDYLR.A	RBM14;RBM4
IPI:IPI00013174.2	7500	2	-0.21	2.495	0.442	1	R.ASYVAPLTAQPATYR.A	RBM14;RBM4
IPI:IPI00013174.2	6479	2	-0.75	2.013	0.407	1	R.AQPSVSLGAAYR.A	RBM14;RBM4
IPI:IPI00013174.2	7265	2	-1.69	3.138	0.402	0	R.LSESQLSFR.R	RBM14;RBM4
IPI:IPI00013174.2	4532	2	-0.54	2.053	0.402	1	R.TQPMTAQAASYR.A	RBM14;RBM4
IPI:IPI00013174.2	6496	3	-0.13	3.147	0.326	1	R.TQSSASLAASYAAQQHPQAAASYR.G	RBM14;RBM4
IPI:IPI00013174.2	7567	2	-0.29	2.727	0.302	1	R.ASYVAPLTAQPATYR.A	RBM14;RBM4
IPI:IPI00013174.2	2624	3	-0.24	3.286	0.296	1	K.KGPGLAVQSGDK.T	RBM14;RBM4
IPI:IPI00013174.2	2142	3	-0.32	2.429	0.182	1	K.KGPGLAVQSGDK.T	RBM14;RBM4
IPI:IPI00013214.2	12121	2	0.42	4.189	0.58	0	R.DYLDFLDDEEDQGIYQSK.V	MCM3
IPI:IPI00013214.2	11407	2	-0.11	3.773	0.568	0	R.ALKDFVASIDATYAK.Q	MCM3
IPI:IPI00013214.2	12249	2	1.05	2.759	0.541	0	R.DYLDFLDDEEDQGIYQSK.V	MCM3
IPI:IPI00013214.2	10298	2	-0.64	3.042	0.52	0	R.SVDVILDDDLVDK.A	MCM3
IPI:IPI00013214.2	10379	2	-0.58	4.222	0.512	0	R.SVDVILDDDLVDK.A	MCM3
IPI:IPI00013214.2	11387	2	0.13	3.597	0.501	0	R.DSEEPFSSVEIQAALSK.M	MCM3
IPI:IPI00013214.2	11221	2	0.32	2.437	0.487	0	R.DSEEPFSSVEIQAALSK.M	MCM3
IPI:IPI00013214.2	7610	2	-0.51	3.552	0.446	0	R.CSVLAAANPVYGR.Y	MCM3
IPI:IPI00013214.2	10951	3	0.45	3.461	0.414	0	R.LTESINRDSEEPFSSVEIQAALSK.M	MCM3
IPI:IPI00013214.2	11327	3	0.13	2.432	0.399	0	R.EAQRDYLDFLDDEEDQGIYQSK.V	MCM3
IPI:IPI00013214.2	12073	2	-0.25	2.887	0.397	0	R.GDINILLIGDPSVAK.S	MCM3
IPI:IPI00013214.2	7543	2	-0.52	3.752	0.392	0	R.CSVLAAANPVYGR.Y	MCM3
IPI:IPI00013214.2	10728	2	0.09	3.532	0.36	0	K.TPMENIGLQDSLLSR.F	MCM3
IPI:IPI00013214.2	11228	3	-1.03	3.453	0.349	0	R.ALKDFVASIDATYAK.Q	MCM3
IPI:IPI00013214.2	10675	2	-0.05	3.854	0.327	0	K.TPMENIGLQDSLLSR.F	MCM3
IPI:IPI00013214.2	5193	2	-1.21	2.207	0.298	0	R.YVLCTAPR.A	MCM3
IPI:IPI00013214.2	4332	3	-0.67	2.541	0.295	0	R.TAIHEVMEQGR.V	MCM3
IPI:IPI00013214.2	12131	2	-1.01	2.157	0.288	0	K.VALLDVFR.E	MCM3
IPI:IPI00013214.2	5106	2	-0.77	2.09	0.28	0	R.ELISDNQYR.L	MCM3
IPI:IPI00013214.2	5373	2	-0.92	2.175	0.252	0	R.ELISDNQYR.L	MCM3
IPI:IPI00013214.2	12257	2	-0.9	2.15	0.229	0	K.VALLDVFR.E	MCM3
IPI:IPI00013214.2	8994	2	-1.23	2.575	0.227	0	R.LIVNVNDLR.R	MCM3
IPI:IPI00013214.2	7112	2	-0.62	1.926	0.222	0	K.DAQPSFSAEDIAK.I	MCM3
IPI:IPI00013214.2	8339	2	-0.58	2.404	0.217	0	R.SKDIFDQLAK.S	MCM3
IPI:IPI00013214.2	2926	2	-0.65	2.078	0.207	0	K.APAGQLPR.S	MCM3
IPI:IPI00013214.2	2807	2	-0.68	1.65	0.206	0	R.LTESINR.D	MCM3
IPI:IPI00013214.2	8402	2	-0.59	1.778	0.197	0	R.GVVCIDEFDK.M	MCM3
IPI:IPI00013214.2	4528	2	-0.98	2.076	0.19	0	R.VQVVGTYR.C	MCM3
IPI:IPI00013214.2	9159	2	-1.14	2.728	0.182	0	R.LIVNVNDLR.R	MCM3
IPI:IPI00013214.2	2585	2	-0.47	2.011	0.167	0	K.APAGQLPR.S	MCM3
IPI:IPI00013214.2	7855	2	-0.86	2.01	0.158	1	R.TLETLIR.L	MCM3
IPI:IPI00013214.2	7068	3	-0.46	2.363	0.117	0	R.RLEAGAMVLADR.G	MCM3
IPI:IPI00013256.1	5960	2	-0.99	2.685	0.386	4	R.GLLGDAPNDPR.G	CSTF2
IPI:IPI00013256.1	6376	2	-1.14	2.061	0.334	4	R.GLLGDAPNDPR.G	CSTF2
IPI:IPI00013256.1	8018	2	-1.15	1.978	0.168	3	R.IVDPEIALK.I	CSTF2
IPI:IPI00013265.1	2522	3	-0.9	2.444	0.178	3	R.CTRPICEPCR.R	LOC730755;LOC644350;KRTAP2-1;KAP2.1B;KRTAP2-4;LOC728285;LOC728934
IPI:IPI00013294.1	12705	2	-0.68	2.304	0.449	2	R.LASDESLWQTLDLTGK.N	SKP2
IPI:IPI00013294.1	12483	2	-0.92	2.611	0.417	2	R.LASDESLWQTLDLTGK.N	SKP2
IPI:IPI00013294.1	9091	2	-0.62	3.005	0.238	2	K.LQNLSLEGLR.L	SKP2
IPI:IPI00013294.1	8886	2	-0.88	3.169	0.188	2	K.LQNLSLEGLR.L	SKP2
IPI:IPI00013294.1	9835	2	-1.2	2.176	0.186	2	R.LLSQGVIAFR.C	SKP2
IPI:IPI00013296.3	4330	2	-0.79	3.225	0.435	1	R.AGELTEDEVER.V	RPS18;LOC100130553
IPI:IPI00013296.3	6752	2	-1.01	2.313	0.407	0	R.VITIMQNPR.Q	RPS18;LOC100130553
IPI:IPI00013296.3	6932	2	-1.19	2.416	0.402	0	R.VITIMQNPR.Q	RPS18;LOC100130553
IPI:IPI00013296.3	4548	2	-0.67	3.094	0.399	1	R.AGELTEDEVER.V	RPS18;LOC100130553
IPI:IPI00013296.3	11618	2	-1.14	2.333	0.371	2	K.IPDWFLNR.Q	RPS18;LOC100130553
IPI:IPI00013296.3	6328	2	-0.51	2.606	0.337	1	K.YSQVLANGLDNK.L	RPS18;LOC100130553
IPI:IPI00013296.3	4351	2	-1.04	2.396	0.326	3	R.VLNTNIDGR.R	RPS18;LOC100130553
IPI:IPI00013296.3	4527	2	-0.82	2.577	0.305	3	R.VLNTNIDGR.R	RPS18;LOC100130553
IPI:IPI00013296.3	9014	2	-0.96	2.386	0.295	1	R.KIAFAITAIK.G	RPS18;LOC100130553
IPI:IPI00013296.3	3816	3	-0.71	3.289	0.273	1	K.RAGELTEDEVER.V	RPS18;LOC100130553
IPI:IPI00013296.3	6579	2	-0.49	2.602	0.261	1	K.YSQVLANGLDNK.L	RPS18;LOC100130553
IPI:IPI00013296.3	10390	2	-0.82	1.912	0.25	3	K.IAFAITAIK.G	RPS18;LOC100130553
IPI:IPI00013296.3	11599	2	-1.18	2.607	0.244	2	K.IPDWFLNR.Q	RPS18;LOC100130553
IPI:IPI00013296.3	10482	2	-0.73	1.585	0.204	3	K.IAFAITAIK.G	RPS18;LOC100130553
IPI:IPI00013296.3	2797	3	-0.27	2.265	0.197	2	R.KADIDLTKR.A	RPS18;LOC100130553
IPI:IPI00013296.3	3346	3	-0.96	2.323	0.179	1	K.RAGELTEDEVER.V	RPS18;LOC100130553
IPI:IPI00013296.3	9171	3	-0.21	2.927	0.157	1	R.KIAFAITAIK.G	RPS18;LOC100130553
IPI:IPI00013378.1	11580	3	-0.9	2.171	0.279	2	K.AIQAFVPEIFHR.I	TOP3A
IPI:IPI00013378.1	3220	2	-0.79	1.943	0.254	2	R.TACENLTEPDQR.V	TOP3A
IPI:IPI00013378.1	7984	2	-0.65	2.238	0.235	7	K.LYTQGYISYPR.T	TOP3A
IPI:IPI00013378.1	7980	2	-0.65	2.395	0.188	7	K.LYTQGYISYPR.T	TOP3A
IPI:IPI00013396.3	8070	3	-0.14	2.272	0.356	1	K.FYCDYCDTYLTHDSPSVR.K	SNRPC
IPI:IPI00013396.3	8316	3	-0.46	1.904	0.291	1	K.FYCDYCDTYLTHDSPSVR.K	SNRPC
IPI:IPI00013396.3	8985	2	-0.7	3.097	0.282	1	K.WMEEQAQSLIDK.T	SNRPC
IPI:IPI00013468.1	3897	2	-0.35	2.999	0.441	3	R.TPCNAGTFSQPEK.V	BUB3
IPI:IPI00013468.1	3616	2	-0.31	2.89	0.394	3	R.TPCNAGTFSQPEK.V	BUB3
IPI:IPI00013468.1	3523	2	-0.38	2.68	0.317	3	R.TPCNAGTFSQPEK.V	BUB3
IPI:IPI00013468.1	7790	2	-0.05	2.582	0.302	2	R.VAVEYLDPSPEVQK.K	BUB3
IPI:IPI00013468.1	7715	2	-0.48	2.808	0.299	2	R.VAVEYLDPSPEVQK.K	BUB3
IPI:IPI00013468.1	6531	2	-0.93	2.852	0.296	2	K.VYTLSVSGDR.L	BUB3
IPI:IPI00013468.1	6231	2	-0.82	2.083	0.23	2	K.VYTLSVSGDR.L	BUB3
IPI:IPI00013468.1	5082	2	-0.27	2.664	0.149	3	K.LNQPPEDGISSVK.F	BUB3
IPI:IPI00013485.3	11685	2	-0.35	2.203	0.463	9	K.TYSYLTPDLWK.E	RPS2
IPI:IPI00013485.3	11664	2	-0.36	2.259	0.418	9	K.TYSYLTPDLWK.E	RPS2
IPI:IPI00013485.3	5397	2	-1.27	3.009	0.241	8	R.GTGIVSAPVPK.K	RPS2
IPI:IPI00013485.3	5042	2	-0.66	1.848	0.233	10	K.ATFDAISK.T	RPS2
IPI:IPI00013485.3	5760	2	-1.04	2.204	0.21	8	R.GTGIVSAPVPK.K	RPS2
IPI:IPI00013508.5	12615	2	0.06	2.734	0.369	6	K.GYEEWLLNEIR.R	ACTN1
IPI:IPI00013508.5	8469	2	0.22	2.573	0.246	5	R.TINEVENQILTR.D	ACTN1
IPI:IPI00013508.5	8805	2	-0.1	2.869	0.242	5	R.TINEVENQILTR.D	ACTN1
IPI:IPI00013683.2	10862	2	-1.17	1.982	0.364	9	R.YLTVATVFR.G	TUBB3
IPI:IPI00013749.3	4523	2	-0.29	1.539	0.402	1	K.SHAFFR.S	PRKCZ
IPI:IPI00013774.1	8890	2	-0.41	2.689	0.397	4	K.YGEYFPGTGDLR.D	HDAC1
IPI:IPI00013774.1	10635	3	-0.68	3.057	0.321	4	R.MTHNLLLNYGLYR.K	HDAC1
IPI:IPI00013774.1	8605	2	-0.51	2.994	0.249	4	K.YGEYFPGTGDLR.D	HDAC1
IPI:IPI00013774.1	10687	3	-1.05	3.315	0.223	4	R.MTHNLLLNYGLYR.K	HDAC1
IPI:IPI00013788.1	3547	2	-0.06	2.885	0.476	1	K.TEDGGEFEEGASENNAK.E	HTATSF1
IPI:IPI00013788.1	6116	2	-1.46	2.159	0.248	2	K.LLDEDEIR.G	HTATSF1
IPI:IPI00013830.1	5417	2	0	1.65	0.365	1	R.YTPSQQGVAFNSGAK.Q	SNW1
IPI:IPI00013847.4	3863	2	-0.59	2.425	0.347	0	R.LCTSATESEVAR.G	UQCRC1
IPI:IPI00013847.4	3428	2	-0.08	2.552	0.299	0	R.LCTSATESEVAR.G	UQCRC1
IPI:IPI00013877.2	4099	2	-0.4	3.163	0.492	4	R.DGMDNQGGYGSVGR.M	HNRNPH3
IPI:IPI00013877.2	8289	2	-0.2	3.53	0.472	2	R.STGEAFVQFASK.E	HNRNPH3
IPI:IPI00013877.2	5147	3	-0.19	2.075	0.168	6	R.VHIDIGADGR.A	HNRNPH3
IPI:IPI00013881.6	11739	2	0.16	3.275	0.541	2	R.STGEAFVQFASQEIAEK.A	HNRNPH1
IPI:IPI00013881.6	8122	2	-0.37	2.633	0.498	1	R.GLPWSCSADEVQR.F	HNRNPH1
IPI:IPI00013881.6	7704	2	-0.39	2.778	0.473	3	R.DLNYCFSGMSDHR.Y	HNRNPH1
IPI:IPI00013881.6	11800	2	-0.07	5.37	0.464	2	R.STGEAFVQFASQEIAEK.A	HNRNPH1
IPI:IPI00013881.6	8257	2	-0.31	2.754	0.45	1	R.GLPWSCSADEVQR.F	HNRNPH1
IPI:IPI00013881.6	2137	2	-1.08	2.427	0.306	1	K.IQNGAQGIR.F	HNRNPH1
IPI:IPI00013894.1	4118	3	-0.67	3.358	0.493	2	R.TYEEGLKHEANNPQLK.E	STIP1
IPI:IPI00013894.1	12668	2	0.13	2.557	0.455	3	K.ALSVGNIDDALQCYSEAIK.L	STIP1
IPI:IPI00013894.1	5574	3	-0.72	3.083	0.33	3	K.YKDAIHFYNK.S	STIP1
IPI:IPI00013894.1	4935	2	-1.26	2.472	0.303	3	K.DPQALSEHLK.N	STIP1
IPI:IPI00013894.1	4655	2	-0.79	2.795	0.295	3	K.DPQALSEHLK.N	STIP1
IPI:IPI00013894.1	4681	2	-1.28	2.147	0.27	3	K.ALDLDSSCK.E	STIP1
IPI:IPI00013894.1	4536	2	-0.74	2.543	0.26	3	K.ALDLDSSCK.E	STIP1
IPI:IPI00013894.1	10271	2	-0.3	2.53	0.26	2	R.LAYINPDLALEEK.N	STIP1
IPI:IPI00013894.1	8135	3	-0.12	2.792	0.213	1	R.KAAALEFLNR.F	STIP1
IPI:IPI00013894.1	1351	3	-0.33	2.538	0.193	3	K.HYTEAIKR.N	STIP1
IPI:IPI00013894.1	8277	3	-0.11	3.075	0.15	1	R.KAAALEFLNR.F	STIP1
IPI:IPI00013894.1	10267	2	-0.3	3.029	0.147	2	R.LAYINPDLALEEK.N	STIP1
IPI:IPI00013894.1	1210	3	-0.22	2.378	0.119	3	K.HYTEAIKR.N	STIP1
IPI:IPI00013917.3	3670	2	-0.4	2.908	0.348	0	R.KVVGCSCVVVK.D	RPS12
IPI:IPI00013917.3	3121	2	-0.17	2.178	0.32	0	R.KVVGCSCVVVK.D	RPS12
IPI:IPI00013933.2	12226	2	0.44	3.12	0.551	1	K.GFFDPNTEENLTYLQLK.E	DSP
IPI:IPI00013933.2	12778	2	0.82	2.559	0.537	1	R.GYFNEELSEILSDPSDDTK.G	DSP
IPI:IPI00013933.2	2101	2	-0.56	2.592	0.535	1	R.YEVTSGGGGTSR.M	DSP
IPI:IPI00013933.2	9949	2	-0.14	3.257	0.463	1	R.LLEAQIATGGIIDPK.E	DSP
IPI:IPI00013933.2	12450	2	0.48	2.724	0.41	1	K.GFFDPNTEENLTYLQLK.E	DSP
IPI:IPI00013933.2	7437	2	-1.29	1.978	0.355	1	R.QLQNIIQATSR.E	DSP
IPI:IPI00013933.2	8733	2	-1.2	2.251	0.325	1	K.IEVLEEELR.L	DSP
IPI:IPI00013933.2	7339	2	-0.8	3.034	0.318	1	R.QLQNIIQATSR.E	DSP
IPI:IPI00013933.2	8262	2	-0.58	2.338	0.309	2	R.AELIVQPELK.Y	DSP
IPI:IPI00013933.2	2091	2	-0.18	2.572	0.306	1	R.ETQSQLETER.S	DSP
IPI:IPI00013933.2	3504	2	-0.67	2.767	0.302	0	R.SQLQISNNR.T	DSP
IPI:IPI00013933.2	9431	2	-0.49	2.013	0.293	1	R.GLVGIEFK.E	DSP
IPI:IPI00013933.2	8138	2	-0.57	2.695	0.282	2	R.AELIVQPELK.Y	DSP
IPI:IPI00013933.2	8993	2	-1.77	2.648	0.257	1	K.IEVLEEELR.L	DSP
IPI:IPI00013933.2	9348	2	-0.45	2.145	0.248	1	R.GLVGIEFK.E	DSP
IPI:IPI00013933.2	2999	2	-1.13	2.37	0.178	0	R.SQLQISNNR.T	DSP
IPI:IPI00013933.2	4828	2	-1.17	2.283	0.164	1	R.VLLQEEGTR.K	DSP
IPI:IPI00013933.2	3390	2	-0.91	2.243	0.142	0	R.SQLQISNNR.T	DSP
IPI:IPI00013933.2	1723	2	-0.48	3.1	0.14	0	R.RVEEDIQQQK.A	DSP
IPI:IPI00013933.2	1581	2	-0.39	2.637	0.13	0	R.RVEEDIQQQK.A	DSP
IPI:IPI00013939.3	9902	4	-0.76	2.667	0.282	3	K.QAVDFLSNEGHIYSTVDDDHFK.S	RPA2
IPI:IPI00013939.3	4489	2	-0.77	1.988	0.255	3	K.APTNIVYK.I	RPA2
IPI:IPI00013939.3	3052	2	-0.32	2.282	0.243	3	K.HMSVSSIK.Q	RPA2
IPI:IPI00013939.3	4359	2	-0.73	1.728	0.202	3	K.APTNIVYK.I	RPA2
IPI:IPI00014151.3	12687	2	0.06	3.157	0.494	4	R.IGLFYMDNDLITR.N	PSMD6
IPI:IPI00014151.3	5322	2	-0.86	2.92	0.484	5	K.RLDEELEDAEK.N	PSMD6
IPI:IPI00014151.3	5725	2	-0.59	2.269	0.47	5	K.RLDEELEDAEK.N	PSMD6
IPI:IPI00014151.3	2786	2	-0.25	3.311	0.421	1	K.VNEIVETNRPDSK.N	PSMD6
IPI:IPI00014151.3	9426	2	0.13	2.799	0.418	2	K.VYQGLYCVAIR.D	PSMD6
IPI:IPI00014151.3	8705	2	0.26	2.789	0.382	1	R.IHAYSQLLESYR.S	PSMD6
IPI:IPI00014151.3	12818	3	-0.74	2.321	0.281	3	K.GAEILEVLHSLPAVR.Q	PSMD6
IPI:IPI00014151.3	8517	3	-0.55	3.439	0.274	3	R.GDAAVRDELMAAVR.D	PSMD6
IPI:IPI00014151.3	5141	2	-0.98	2.332	0.271	1	K.KGDLLLNR.V	PSMD6
IPI:IPI00014151.3	6982	3	-0.87	2.512	0.268	5	R.IGDKEGALTAFR.K	PSMD6
IPI:IPI00014151.3	9609	2	-1.21	2.505	0.263	3	R.FLLSLPEHR.G	PSMD6
IPI:IPI00014151.3	6818	3	0.13	2.341	0.258	5	R.IGDKEGALTAFR.K	PSMD6
IPI:IPI00014151.3	12720	3	-0.6	2.038	0.248	3	K.GAEILEVLHSLPAVR.Q	PSMD6
IPI:IPI00014151.3	6811	2	-0.51	2.041	0.245	1	K.NWQYQETIK.K	PSMD6
IPI:IPI00014151.3	5393	2	-1.07	2.335	0.212	1	K.KGDLLLNR.V	PSMD6
IPI:IPI00014151.3	8325	3	-1.15	2.682	0.208	1	R.IHAYSQLLESYR.S	PSMD6
IPI:IPI00014151.3	10798	3	-0.48	2.133	0.179	1	K.DWLFAPHYR.Y	PSMD6
IPI:IPI00014151.3	8671	3	-0.76	2.89	0.174	1	R.IHAYSQLLESYR.S	PSMD6
IPI:IPI00014151.3	3055	3	-0.89	2.353	0.152	1	K.VNEIVETNRPDSK.N	PSMD6
IPI:IPI00014230.1	11984	3	0.38	4.405	0.543	1	K.ALVLDCHYPEDEVGQEDEAESDIFSIR.E	C1QBP
IPI:IPI00014230.1	11827	3	0.39	3.72	0.504	1	K.ALVLDCHYPEDEVGQEDEAESDIFSIR.E	C1QBP
IPI:IPI00014230.1	11916	3	0.85	3.275	0.493	1	K.ALVLDCHYPEDEVGQEDEAESDIFSIR.E	C1QBP
IPI:IPI00014230.1	12173	2	0.89	3.049	0.466	1	K.VEEQEPELTSTPNFVVEVIK.N	C1QBP
IPI:IPI00014230.1	11936	3	-0.99	2.356	0.31	0	K.AFVDFLSDEIKEER.K	C1QBP
IPI:IPI00014310.3	11284	2	0.13	3.381	0.512	1	R.ESTEFLQQNPVTEYMK.K	CUL1
IPI:IPI00014310.3	11626	3	-0.1	2.824	0.369	1	K.LLVLEDENANVDEVELKPDTLIK.L	CUL1
IPI:IPI00014310.3	12083	3	-1.12	3.699	0.36	1	K.HQQLLGEVLTQLSSR.F	CUL1
IPI:IPI00014310.3	4665	3	-0.84	3.223	0.337	1	R.LVHQNSASDDAEASMISK.L	CUL1
IPI:IPI00014310.3	11740	4	-0.84	3.362	0.335	1	K.HLEIFHTEFQNLLDADKNEDLGR.M	CUL1
IPI:IPI00014310.3	12217	3	-0.36	2.845	0.334	1	K.HQQLLGEVLTQLSSR.F	CUL1
IPI:IPI00014310.3	9419	2	-0.55	2.685	0.334	1	K.LLIQAAIVR.I	CUL1
IPI:IPI00014310.3	11657	4	-0.51	4.046	0.328	1	K.HLEIFHTEFQNLLDADKNEDLGR.M	CUL1
IPI:IPI00014310.3	10743	2	-0.72	2.354	0.323	1	K.ESFESQFLADTER.F	CUL1
IPI:IPI00014310.3	6839	3	-0.6	3.683	0.313	1	K.LLETHIHNQGLAAIEK.C	CUL1
IPI:IPI00014310.3	7036	2	-0.84	2.512	0.263	1	R.MFQDIGVSK.D	CUL1
IPI:IPI00014310.3	5011	3	-0.57	3.121	0.214	1	R.LVHQNSASDDAEASMISK.L	CUL1
IPI:IPI00014310.3	6859	4	-0.83	2.648	0.202	1	K.LLETHIHNQGLAAIEK.C	CUL1
IPI:IPI00014310.3	5911	2	-1.19	1.677	0.177	1	R.YCDSLLK.K	CUL1
IPI:IPI00014310.3	4735	2	-1.38	2.744	0.147	1	R.AGIQQVYTR.Q	CUL1
IPI:IPI00014310.3	4995	2	-1.23	2.791	0.144	1	R.AGIQQVYTR.Q	CUL1
IPI:IPI00014311.5	8362	2	-0.22	2.937	0.426	3	R.VVDFDETWNK.L	CUL2
IPI:IPI00014311.5	8607	2	-0.35	2.63	0.406	3	R.VVDFDETWNK.L	CUL2
IPI:IPI00014424.1	7365	3	-2.18	4.225	0.475	6	K.THINIVVIGHVDSGK.S	EEF1A2
IPI:IPI00014424.1	3954	2	-1.34	2.206	0.418	6	K.STTTGHLIYK.C	EEF1A2
IPI:IPI00014424.1	6825	2	-1.34	3.3	0.417	5	K.IGGIGTVPVGR.V	EEF1A2
IPI:IPI00014424.1	6626	2	-1.42	2.34	0.355	5	K.IGGIGTVPVGR.V	EEF1A2
IPI:IPI00014424.1	3751	2	-1.3	2.318	0.269	6	K.STTTGHLIYK.C	EEF1A2
IPI:IPI00014424.1	7360	3	-1.28	3.312	0.264	6	K.THINIVVIGHVDSGK.S	EEF1A2
IPI:IPI00014424.1	9372	3	-0.65	2.542	0.172	4	R.EHALLAYTLGVK.Q	EEF1A2
IPI:IPI00014898.3	8482	2	-0.29	3.493	0.456	9	R.LLDPEDVDVPQPDEK.S	PLEC1
IPI:IPI00014898.3	4661	2	-0.43	2.518	0.336	9	R.RPELEDSTLR.Y	PLEC1
IPI:IPI00014898.3	4075	2	-0.77	2.167	0.238	8	R.VPDVQDGVR.A	PLEC1
IPI:IPI00014898.3	3378	2	-1.07	2.517	0.223	8	R.LLEAAAQSTK.G	PLEC1
IPI:IPI00014898.3	3669	3	0.13	1.653	0.208	9	K.AVVQLKPR.H	PLEC1
IPI:IPI00015029.1	10321	3	-0.45	2.475	0.402	4	K.HLNEIDLFHCIDPNDSK.H	PTGES3
IPI:IPI00015029.1	9523	2	-0.35	2.568	0.347	5	K.LTFSCLGGSDNFK.H	PTGES3
IPI:IPI00015029.1	10393	3	-0.4	2.9	0.338	4	K.HLNEIDLFHCIDPNDSK.H	PTGES3
IPI:IPI00015029.1	9556	2	-0.58	2.66	0.283	5	K.LTFSCLGGSDNFK.H	PTGES3
IPI:IPI00015029.1	10257	3	-0.71	2.402	0.228	4	K.HLNEIDLFHCIDPNDSK.H	PTGES3
IPI:IPI00015143.1	7910	2	-1.04	2.117	0.359	2	K.TYVTQTLLK.T	ORC5L
IPI:IPI00015143.1	12002	2	-0.15	2.679	0.237	1	R.LLLEQILNK.L	ORC5L
IPI:IPI00015143.1	7882	2	-0.99	1.596	0.231	2	K.TYVTQTLLK.T	ORC5L
IPI:IPI00015148.3	6755	2	-0.9	2.145	0.314	5	K.LVVLGSGGVGK.S	RAP1B
IPI:IPI00015148.3	6938	2	-0.93	2.493	0.288	5	K.LVVLGSGGVGK.S	RAP1B
IPI:IPI00015602.1	8842	2	-0.43	2.71	0.347	1	K.NVDLSTFYQNR.A	TOMM70A
IPI:IPI00015842.1	5750	2	-0.27	2.263	0.363	0	K.TFDQLTPDESK.E	RCN1
IPI:IPI00015842.1	6228	2	-0.34	2.586	0.283	0	K.TFDQLTPDESK.E	RCN1
IPI:IPI00015842.1	7462	3	-0.66	2.621	0.263	0	R.HWILPQDYDHAQAEAR.H	RCN1
IPI:IPI00015842.1	7493	3	-1.05	2.437	0.249	0	R.HWILPQDYDHAQAEAR.H	RCN1
IPI:IPI00015922.2	11687	2	-0.6	2.605	0.186	2	R.LFALVLR.L	INTS6
IPI:IPI00015922.2	5814	2	-0.67	3.348	0.153	2	R.LVTGIDNYGQGR.N	INTS6
IPI:IPI00016572.1	11918	2	0.01	2.717	0.262	3	R.GNSIIMLEALER.V	SNRPG
IPI:IPI00016572.1	11988	2	-0.19	2.638	0.216	3	R.GNSIIMLEALER.V	SNRPG
IPI:IPI00016572.1	3125	2	-0.49	2.088	0.204	5	R.HVQGILR.G	SNRPG
IPI:IPI00016608.1	4148	2	-0.9	2.741	0.32	2	K.HEQEYMEVR.E	TMED2
IPI:IPI00016608.1	12602	2	1.58	2.451	0.315	1	K.IVMFTIDIGEAPK.G	TMED2
IPI:IPI00016608.1	4123	2	-0.6	2.036	0.298	2	K.HEQEYMEVR.E	TMED2
IPI:IPI00016610.2	11346	2	0.15	2.364	0.475	0	R.IITLTGPTNAIFK.A	PCBP1
IPI:IPI00016610.2	11490	2	-0.14	3.277	0.448	0	R.IITLTGPTNAIFK.A	PCBP1
IPI:IPI00016610.2	3108	2	-1.1	2.383	0.436	0	K.IANPVEGSSGR.Q	PCBP1
IPI:IPI00016610.2	3653	2	-1.01	2.398	0.372	0	K.IANPVEGSSGR.Q	PCBP1
IPI:IPI00016610.2	7972	2	-0.47	1.708	0.298	0	R.LVVPATQCGSLIGK.G	PCBP1
IPI:IPI00016725.2	9904	2	0.04	2.846	0.504	0	K.NEAPEGNLGDFAEFQR.R	GTF3C4
IPI:IPI00016725.2	9567	2	-0.69	2.753	0.433	0	K.NYQVQFVTLK.T	GTF3C4
IPI:IPI00016725.2	11681	2	-0.15	3.411	0.425	0	K.MSGLIVGSAFGPIK.I	GTF3C4
IPI:IPI00016725.2	9550	2	-0.61	2.731	0.37	0	K.NYQVQFVTLK.T	GTF3C4
IPI:IPI00016725.2	5196	3	-1.07	2.14	0.353	0	R.HPAPEDPDWIKR.L	GTF3C4
IPI:IPI00016725.2	10034	2	0.11	1.972	0.336	0	K.NEAPEGNLGDFAEFQR.R	GTF3C4
IPI:IPI00016725.2	7996	2	-0.68	2.303	0.327	0	K.LSDVFGSVR.T	GTF3C4
IPI:IPI00016725.2	7984	2	-0.9	2.287	0.294	0	K.LSDVFGSVR.T	GTF3C4
IPI:IPI00016725.2	6246	2	-1.36	2.475	0.229	0	R.LTIQANLNR.L	GTF3C4
IPI:IPI00016786.1	4679	2	-0.36	2.429	0.347	3	K.YVECSALTQK.G	CDC42
IPI:IPI00016802.1	3362	2	-0.61	2.915	0.512	1	K.SNDDLDVSESK.G	SIRT1
IPI:IPI00016802.1	3241	2	-0.53	3.174	0.441	1	K.SNDDLDVSESK.G	SIRT1
IPI:IPI00016802.1	2956	2	-0.5	2.942	0.381	1	K.SNDDLDVSESK.G	SIRT1
IPI:IPI00016802.1	2130	3	-0.66	2.378	0.363	1	K.GCMEEKPQEVQTSR.N	SIRT1
IPI:IPI00016802.1	9788	2	0.51	2.28	0.351	1	R.NVESIAEQMENPDLK.N	SIRT1
IPI:IPI00016802.1	9533	3	-0.63	2.57	0.264	1	R.RLDGNQYLFLPPNR.Y	SIRT1
IPI:IPI00016802.1	11862	4	-0.03	2.385	0.226	1	K.VRPVALIPSSIPHEVPQILINR.E	SIRT1
IPI:IPI00016802.1	9524	3	-0.43	2.569	0.214	1	R.RLDGNQYLFLPPNR.Y	SIRT1
IPI:IPI00016802.1	9166	2	-0.7	2.165	0.186	1	R.GDIFNQVVPR.C	SIRT1
IPI:IPI00016802.1	7675	2	-1.04	2.514	0.163	1	K.DINTIEDAVK.L	SIRT1
IPI:IPI00016802.1	1661	2	-1.01	2.307	0.15	0	R.SPGEPGGAAPER.E	SIRT1
IPI:IPI00016802.1	9289	2	-0.58	2.206	0.136	1	R.GDIFNQVVPR.C	SIRT1
IPI:IPI00016832.1	1671	2	-0.38	1.937	0.359	2	K.AQPAQPADEPAEK.A	PSMA1
IPI:IPI00016832.1	7249	2	-0.51	1.915	0.223	2	R.LVSLIGSK.T	PSMA1
IPI:IPI00017297.1	12811	2	-0.85	4.454	0.565	1	R.GDADQASNILASFGLSAR.D	MATR3
IPI:IPI00017297.1	12884	2	0.69	4.029	0.506	1	R.GDADQASNILASFGLSAR.D	MATR3
IPI:IPI00017297.1	11940	2	0.3	3.045	0.451	2	R.IGPYQPNVPVGIDYVIPK.T	MATR3
IPI:IPI00017297.1	11868	2	0.67	3.543	0.441	2	R.IGPYQPNVPVGIDYVIPK.T	MATR3
IPI:IPI00017297.1	7558	2	-1.01	3.374	0.439	1	K.SQAFIEMETR.E	MATR3
IPI:IPI00017297.1	11981	2	0.32	2.082	0.327	2	R.IGPYQPNVPVGIDYVIPK.T	MATR3
IPI:IPI00017297.1	7563	3	-0.44	2.78	0.307	1	R.VVHIMDFQR.G	MATR3
IPI:IPI00017297.1	3869	2	-1.06	2.206	0.305	2	K.SFQQSSLSR.D	MATR3
IPI:IPI00017297.1	5524	2	-0.31	2.682	0.293	1	R.TEEGPTLSYGR.D	MATR3
IPI:IPI00017297.1	2986	2	-0.78	1.857	0.238	1	K.FDSEYER.M	MATR3
IPI:IPI00017297.1	3563	2	-1.12	1.786	0.234	2	K.SFQQSSLSR.D	MATR3
IPI:IPI00017297.1	7691	4	-1.01	2.465	0.201	1	R.VIHLSNLPHSGYSDSAVLK.L	MATR3
IPI:IPI00017303.1	7129	2	-0.7	2.608	0.406	2	R.QVGVGYVDSIQR.K	MSH2
IPI:IPI00017303.1	5791	2	-1.12	2.181	0.364	3	K.MQSTLISAAR.D	MSH2
IPI:IPI00017303.1	10160	2	-0.59	2.791	0.359	1	K.NNSFVNEIISR.I	MSH2
IPI:IPI00017303.1	5077	2	-0.89	1.812	0.331	2	K.LTSLNEEYTK.N	MSH2
IPI:IPI00017303.1	5364	2	-0.84	2.071	0.314	2	K.LTSLNEEYTK.N	MSH2
IPI:IPI00017303.1	4109	2	-0.52	2.114	0.301	2	R.QAANLQDCYR.L	MSH2
IPI:IPI00017303.1	10241	2	-0.63	2.844	0.292	1	K.NNSFVNEIISR.I	MSH2
IPI:IPI00017303.1	6552	2	-0.2	2.26	0.284	1	K.ECVLPGGETAGDMGK.L	MSH2
IPI:IPI00017303.1	7026	2	-0.8	1.99	0.28	2	R.QVGVGYVDSIQR.K	MSH2
IPI:IPI00017303.1	6622	2	0.15	1.849	0.257	1	K.LDIAAVR.A	MSH2
IPI:IPI00017303.1	6252	2	-0.98	2.498	0.213	3	K.MQSTLISAAR.D	MSH2
IPI:IPI00017303.1	6355	2	0.13	1.968	0.186	1	K.LDIAAVR.A	MSH2
IPI:IPI00017303.1	6656	2	-0.56	2.207	0.144	3	R.GGILITER.K	MSH2
IPI:IPI00017303.1	1910	2	-0.97	2.288	0.123	2	R.VGAGDSQLK.G	MSH2
IPI:IPI00017334.1	7936	2	-0.49	2.017	0.438	4	R.IFTSIGEDYDER.V	PHB
IPI:IPI00017334.1	7963	2	-0.78	2.665	0.375	4	R.IFTSIGEDYDER.V	PHB
IPI:IPI00017334.1	8342	2	-0.46	2.672	0.363	4	K.DLQNVNITLR.I	PHB
IPI:IPI00017334.1	8385	2	-1.1	3.31	0.353	4	R.FDAGELITQR.E	PHB
IPI:IPI00017334.1	9870	3	-1.2	3.009	0.352	1	R.KLEAAEDIAYQLSR.S	PHB
IPI:IPI00017334.1	8680	2	-0.46	2.892	0.298	4	R.FDAGELITQR.E	PHB
IPI:IPI00017334.1	9751	3	-1.16	2.936	0.147	1	R.KLEAAEDIAYQLSR.S	PHB
IPI:IPI00017339.1	7033	2	-0.12	4.495	0.637	0	R.NQDATVYVGGLDEK.V	SF3B4
IPI:IPI00017339.1	6881	2	-0.43	3.046	0.514	0	R.NQDATVYVGGLDEK.V	SF3B4
IPI:IPI00017341.3	7486	3	-0.23	2.107	0.225	0	K.FWTHWNR.E	SF3A2
IPI:IPI00017341.3	2134	2	-0.94	2.034	0.209	0	K.NHLGSYECK.L	SF3A2
IPI:IPI00017341.3	5107	2	-1.13	1.77	0.197	0	R.FMSAYEQR.I	SF3A2
IPI:IPI00017373.1	12664	3	-1.11	3.239	0.248	1	K.IIHDFPQFYPLGIVQHD.-	RPA3
IPI:IPI00017381.1	12946	2	0.22	3.36	0.518	7	K.SLEGADLPNLLFYGPPGTGK.T	RFC4
IPI:IPI00017381.1	9538	2	-0.44	2.642	0.51	1	K.VITDIAGVIPAEK.I	RFC4
IPI:IPI00017381.1	9553	2	-0.54	2.685	0.484	1	K.VITDIAGVIPAEK.I	RFC4
IPI:IPI00017381.1	890	3	-1.1	3.406	0.46	8	K.DRGVAASAGSSGENKK.A	RFC4
IPI:IPI00017381.1	9768	2	-0.54	3.858	0.43	2	K.ISDEGIAYLVK.V	RFC4
IPI:IPI00017381.1	7105	2	2.75	2.831	0.382	4	K.NFAQLTVSGSR.S	RFC4
IPI:IPI00017381.1	12905	2	0.41	3.193	0.357	7	K.SLEGADLPNLLFYGPPGTGK.T	RFC4
IPI:IPI00017381.1	5253	2	-0.92	2.56	0.322	7	K.TSTILAAAR.E	RFC4
IPI:IPI00017381.1	961	3	-1.23	2.711	0.307	8	K.DRGVAASAGSSGENKK.A	RFC4
IPI:IPI00017381.1	9867	2	-0.48	3.184	0.276	2	K.ISDEGIAYLVK.V	RFC4
IPI:IPI00017381.1	5924	2	-0.9	1.722	0.154	3	R.IIEPLTSR.C	RFC4
IPI:IPI00017381.1	5703	3	-0.05	2.769	0.109	8	K.AKPVPWVEK.Y	RFC4
IPI:IPI00017412.1	8829	2	-0.5	3.539	0.556	1	R.EGNVPNIIIAGPPGTGK.T	RFC2
IPI:IPI00017412.1	9053	2	-0.2	3.147	0.524	1	R.EGNVPNIIIAGPPGTGK.T	RFC2
IPI:IPI00017412.1	5367	2	-0.45	3.722	0.486	1	K.LNEIVGNEDTVSR.L	RFC2
IPI:IPI00017412.1	5746	2	-0.42	3.048	0.462	1	K.LNEIVGNEDTVSR.L	RFC2
IPI:IPI00017412.1	11635	2	0.61	4.295	0.433	0	K.IIILDEADSMTDGAQQALR.R	RFC2
IPI:IPI00017412.1	8803	3	-0.4	3.159	0.316	1	R.FALACNASDKIIEPIQSR.C	RFC2
IPI:IPI00017412.1	5187	2	-1	2.347	0.311	1	R.FALACNASDK.I	RFC2
IPI:IPI00017412.1	9060	2	-1.13	2.102	0.26	1	K.TTSILCLAR.A	RFC2
IPI:IPI00017412.1	6731	2	-0.87	2.63	0.235	1	K.LTDAQILTR.L	RFC2
IPI:IPI00017412.1	9585	3	-1.31	1.847	0.217	1	K.APGSAGHYELPWVEK.Y	RFC2
IPI:IPI00017412.1	7373	2	-0.79	1.795	0.215	1	R.ALLGPALK.D	RFC2
IPI:IPI00017412.1	8892	2	-1.12	2.239	0.197	1	K.TTSILCLAR.A	RFC2
IPI:IPI00017412.1	6509	2	-1	2.094	0.18	1	K.LTDAQILTR.L	RFC2
IPI:IPI00017451.1	7868	2	-0.5	3.259	0.532	0	K.VQAQVIQETIVPK.E	SF3A1
IPI:IPI00017451.1	9930	3	-0.25	3.064	0.353	2	K.ASKPLPPAPAPDEYLVSPITGEK.I	SF3A1
IPI:IPI00017451.1	7868	2	-0.63	2.373	0.286	0	K.VQAQVIQETIVPK.E	SF3A1
IPI:IPI00017451.1	2726	3	-0.77	3.013	0.281	0	K.VMQQQQQTTQQQLPQK.V	SF3A1
IPI:IPI00017451.1	10575	3	-0.27	3.029	0.251	1	K.FNFLNPNDPYHAYYR.H	SF3A1
IPI:IPI00017451.1	5641	2	0.24	2.084	0.226	0	K.LTAQFVAR.N	SF3A1
IPI:IPI00017451.1	10350	2	-0.99	2.326	0.201	2	K.LQYEGIFIK.D	SF3A1
IPI:IPI00017451.1	10278	2	-1.02	2.16	0.194	2	K.LQYEGIFIK.D	SF3A1
IPI:IPI00017451.1	6107	2	-0.93	1.796	0.182	0	K.LTAQFVAR.N	SF3A1
IPI:IPI00017451.1	9078	3	-1.35	2.722	0.179	1	R.RTDIFGVEETAIGK.K	SF3A1
IPI:IPI00017451.1	6332	2	-0.53	2.315	0.143	1	R.EVLDQVCYR.V	SF3A1
IPI:IPI00017510.3	10201	2	-0.75	2.178	0.457	0	R.VVLPIEAPIR.M	MT-CO2
IPI:IPI00017510.3	10283	2	-1.04	1.843	0.331	0	R.VVLPIEAPIR.M	MT-CO2
IPI:IPI00017510.3	4706	2	-0.9	2.124	0.153	0	R.LLDVDNR.V	MT-CO2
IPI:IPI00017592.1	12180	2	-0.76	3.794	0.569	0	K.LLELQSIGTNNFLR.F	LETM1
IPI:IPI00017592.1	10615	2	-0.46	2.406	0.545	0	R.AMYLPDTLSPADQLK.S	LETM1
IPI:IPI00017592.1	7866	2	-0.11	3.348	0.517	0	K.LIAEEGVDSLNVK.E	LETM1
IPI:IPI00017592.1	12065	2	-0.89	3.362	0.502	0	K.LLELQSIGTNNFLR.F	LETM1
IPI:IPI00017592.1	9336	2	-0.35	2.463	0.446	0	R.AM*YLPDTLSPADQLK.S	LETM1
IPI:IPI00017592.1	10673	2	-0.54	2.992	0.417	0	R.AMYLPDTLSPADQLK.S	LETM1
IPI:IPI00017592.1	2502	2	-1.09	3.793	0.414	0	K.VAEVEGEQVDNK.A	LETM1
IPI:IPI00017592.1	6876	3	-0.51	2.696	0.412	0	K.AKLEATLQEEAAIQQEHR.E	LETM1
IPI:IPI00017592.1	8636	2	0.1	2.613	0.402	0	K.LTSLAAALDENK.D	LETM1
IPI:IPI00017592.1	8141	3	-0.58	3.337	0.401	0	K.ADDKLIAEEGVDSLNVK.E	LETM1
IPI:IPI00017592.1	2818	2	-1.37	3.933	0.397	0	K.VAEVEGEQVDNK.A	LETM1
IPI:IPI00017592.1	12660	3	-0.28	2.922	0.397	0	K.LFEDELTLDNLTRPQLVALCK.L	LETM1
IPI:IPI00017592.1	12616	3	0.43	4.143	0.394	0	K.EKEELELLKEDVQDYSEDLQEIK.K	LETM1
IPI:IPI00017592.1	8308	2	-0.01	3.221	0.393	0	K.LEEGGPVYSPPAEVVVK.K	LETM1
IPI:IPI00017592.1	8787	3	0.75	2.371	0.389	0	R.VVAAPQRPGTEPQPEMPDTVLQSETLK.D	LETM1
IPI:IPI00017592.1	9194	2	-0.48	2.39	0.37	0	R.AM*YLPDTLSPADQLK.S	LETM1
IPI:IPI00017592.1	12376	3	-0.32	3.336	0.353	0	K.LFEDELTLDNLTRPQLVALCK.L	LETM1
IPI:IPI00017592.1	11577	2	-0.89	3.451	0.347	0	K.FLQDTIEEMALK.N	LETM1
IPI:IPI00017592.1	3715	3	-0.81	2.617	0.343	0	R.ETGERPSNEEIMR.F	LETM1
IPI:IPI00017592.1	11703	2	-0.99	2.084	0.341	0	K.DFSVFFQK.I	LETM1
IPI:IPI00017592.1	8415	3	-0.78	3.697	0.312	0	K.ADDKLIAEEGVDSLNVK.E	LETM1
IPI:IPI00017592.1	9075	2	-0.72	3.437	0.299	0	K.FLQDTIEEM*ALK.N	LETM1
IPI:IPI00017592.1	4444	2	-0.38	3.666	0.298	0	R.SEVAKDFEPER.V	LETM1
IPI:IPI00017592.1	9361	2	-0.55	2.541	0.294	0	K.STLQTLPEIVAK.E	LETM1
IPI:IPI00017592.1	2312	3	-0.74	2.255	0.288	0	K.TGEEKYVEESK.A	LETM1
IPI:IPI00017592.1	11737	2	-0.92	2.135	0.286	0	K.DFSVFFQK.I	LETM1
IPI:IPI00017592.1	9375	2	-0.63	2.055	0.286	0	K.STLQTLPEIVAK.E	LETM1
IPI:IPI00017592.1	6439	3	-0.72	3.392	0.285	0	K.KLEEGGPVYSPPAEVVVKK.S	LETM1
IPI:IPI00017592.1	8737	2	-0.5	2.847	0.276	0	K.FLQDTIEEM*ALK.N	LETM1
IPI:IPI00017592.1	11606	2	-0.79	3.644	0.268	0	K.FLQDTIEEMALK.N	LETM1
IPI:IPI00017592.1	8127	2	-0.04	1.741	0.268	0	K.LEEGGPVYSPPAEVVVK.K	LETM1
IPI:IPI00017592.1	9241	2	-0.56	2.29	0.247	0	K.STLQTLPEIVAK.E	LETM1
IPI:IPI00017592.1	1880	3	-0.7	2.706	0.24	0	K.TGEEKYVEESK.A	LETM1
IPI:IPI00017592.1	3225	2	-0.71	2.019	0.24	0	R.ALGVTEDR.L	LETM1
IPI:IPI00017592.1	3453	2	-1.23	2.082	0.229	0	R.ILNGHSLTR.R	LETM1
IPI:IPI00017592.1	8428	2	-0.6	1.967	0.201	0	K.VNIDDLVK.V	LETM1
IPI:IPI00017592.1	3752	4	-0.79	2.488	0.191	0	K.IRETGERPSNEEIMR.F	LETM1
IPI:IPI00017592.1	7444	3	-0.6	2.951	0.187	0	K.KLEEGGPVYSPPAEVVVK.K	LETM1
IPI:IPI00017592.1	3350	2	-0.7	2.193	0.177	0	R.ALGVTEDR.L	LETM1
IPI:IPI00017592.1	8923	2	-0.57	2.406	0.168	0	K.LTSLAAALDENK.D	LETM1
IPI:IPI00017592.1	8709	2	-0.61	2.288	0.16	0	K.VNIDDLVK.V	LETM1
IPI:IPI00017592.1	3847	3	-0.08	1.552	0.159	0	R.ILNGHSLTR.R	LETM1
IPI:IPI00017592.1	6538	3	-0.85	2.042	0.146	0	K.LEATLQEEAAIQQEHR.E	LETM1
IPI:IPI00017592.1	10449	2	-0.73	1.685	0.118	0	R.LLWIDTK.I	LETM1
IPI:IPI00017617.1	8314	2	-1.09	3.002	0.565	6	K.APILIATDVASR.G	DDX5
IPI:IPI00017617.1	8761	2	-0.56	3.575	0.561	1	R.TTYLVLDEADR.M	DDX5
IPI:IPI00017617.1	4086	2	-1.21	3.065	0.484	6	K.STCIYGGAPK.G	DDX5
IPI:IPI00017617.1	9767	2	-0.19	3.022	0.48	1	R.ELAQQVQQVAAEYCR.A	DDX5
IPI:IPI00017617.1	8509	2	-1.21	3.301	0.475	6	K.APILIATDVASR.G	DDX5
IPI:IPI00017617.1	3935	2	-1.21	2.138	0.419	6	K.STCIYGGAPK.G	DDX5
IPI:IPI00017617.1	10713	2	-0.31	3.003	0.391	10	R.MLDMGFEPQIR.K	DDX5
IPI:IPI00017617.1	3036	2	-0.64	2.332	0.386	0	R.TAQEVETYR.R	DDX5
IPI:IPI00017617.1	4051	2	-1.21	2.441	0.385	6	K.STCIYGGAPK.G	DDX5
IPI:IPI00017617.1	2717	2	-1.18	2.4	0.381	0	R.TAQEVETYR.R	DDX5
IPI:IPI00017617.1	9673	2	-0.07	3.118	0.375	1	R.ELAQQVQQVAAEYCR.A	DDX5
IPI:IPI00017617.1	11226	2	-0.88	2.215	0.366	1	K.QVSDLISVLR.E	DDX5
IPI:IPI00017617.1	1586	3	-1.15	2.714	0.361	0	R.RTAQEVETYRR.S	DDX5
IPI:IPI00017617.1	5647	3	-0.97	1.769	0.335	1	K.NFYQEHPDLAR.R	DDX5
IPI:IPI00017617.1	11537	2	-0.34	1.897	0.327	6	R.QTLMWSATWPK.E	DDX5
IPI:IPI00017617.1	7322	2	-0.58	2.492	0.326	1	R.LMEEIMSEK.E	DDX5
IPI:IPI00017617.1	10362	2	-0.37	2.33	0.322	1	K.TGTAYTFFTPNNIK.Q	DDX5
IPI:IPI00017617.1	11537	2	-0.08	2.191	0.317	6	R.QTLMWSATWPK.E	DDX5
IPI:IPI00017617.1	10656	2	-0.46	2.688	0.301	10	R.MLDMGFEPQIR.K	DDX5
IPI:IPI00017617.1	10749	2	-0.5	2.459	0.296	6	R.GDGPICLVLAPTR.E	DDX5
IPI:IPI00017617.1	11117	2	-1.02	2.4	0.296	1	K.QVSDLISVLR.E	DDX5
IPI:IPI00017617.1	10450	2	-0.36	2.296	0.29	1	K.TGTAYTFFTPNNIK.Q	DDX5
IPI:IPI00017617.1	10790	2	-0.26	2.947	0.282	6	R.GDGPICLVLAPTR.E	DDX5
IPI:IPI00017617.1	7208	2	-0.81	2.113	0.276	1	R.LMEEIMSEK.E	DDX5
IPI:IPI00017617.1	2164	2	-0.84	2.366	0.262	0	R.RTAQEVETYR.R	DDX5
IPI:IPI00017617.1	9384	3	-0.13	2.098	0.252	1	K.FVINYDYPNSSEDYIHR.I	DDX5
IPI:IPI00017617.1	10631	2	-0.94	2.847	0.247	1	R.LIDFLECGK.T	DDX5
IPI:IPI00017617.1	11412	2	-0.16	1.695	0.237	6	R.QTLMWSATWPK.E	DDX5
IPI:IPI00017617.1	7582	2	-0.54	1.909	0.227	6	R.GVEICIATPGR.L	DDX5
IPI:IPI00017617.1	5386	2	-0.93	2.486	0.224	4	R.GLDVEDVK.F	DDX5
IPI:IPI00017617.1	5722	2	-0.78	2.26	0.224	4	R.GLDVEDVK.F	DDX5
IPI:IPI00017617.1	7959	2	-1.35	3.023	0.209	1	K.LLQLVEDR.G	DDX5
IPI:IPI00017617.1	7952	2	-1.34	2.554	0.202	1	K.LLQLVEDR.G	DDX5
IPI:IPI00017617.1	10548	2	-0.74	2.061	0.176	1	R.LIDFLECGK.T	DDX5
IPI:IPI00017617.1	1803	3	-1.08	2.289	0.172	0	R.RTAQEVETYRR.S	DDX5
IPI:IPI00017617.1	11292	2	-1.24	2.438	0.166	1	R.DWVLNEFK.H	DDX5
IPI:IPI00017617.1	7663	2	-0.65	2.466	0.143	6	R.GVEICIATPGR.L	DDX5
IPI:IPI00017746.2	8821	2	0.19	1.976	0.314	1	R.GETLLHIASIK.G	BARD1
IPI:IPI00017746.2	6488	2	-0.8	2.448	0.297	1	K.LVTAGGGQILSR.K	BARD1
IPI:IPI00017963.1	5277	2	-0.84	2.752	0.466	3	K.NNTQVLINCR.N	SNRPD2
IPI:IPI00017963.1	5252	2	-0.99	3.123	0.444	3	R.HCNMVLENVK.E	SNRPD2
IPI:IPI00017963.1	5586	2	-0.8	2.674	0.391	3	R.HCNMVLENVK.E	SNRPD2
IPI:IPI00017963.1	12444	2	0.3	2.983	0.312	2	R.EEEEFNTGPLSVLTQSVK.N	SNRPD2
IPI:IPI00017963.1	8444	2	-0.74	2.302	0.196	1	R.GDSVIVVLR.N	SNRPD2
IPI:IPI00017963.1	8656	2	-0.62	2.501	0.161	1	R.GDSVIVVLR.N	SNRPD2
IPI:IPI00017964.1	7913	2	-0.99	2.969	0.294	2	R.VAQLEQVYIR.G	SNRPD3
IPI:IPI00018146.1	3949	2	-0.07	3.398	0.4	1	K.AVTEQGAELSNEER.N	YWHAQ
IPI:IPI00018245.5	2369	2	-0.11	2.558	0.441	3	K.QTFCSSQTTSNTSR.Y	POLR3E
IPI:IPI00018245.5	1765	3	-0.52	2.53	0.145	3	R.FSRPESEQAR.Q	POLR3E
IPI:IPI00018246.5	6809	2	-1.34	2.105	0.383	6	K.GAAMVTAVAYR.L	HK1
IPI:IPI00018246.5	12575	2	-0.27	2.656	0.339	4	R.LSDETLIDIMTR.F	HK1
IPI:IPI00018278.3	6418	4	-0.15	3.353	0.288	4	K.ATIAGGGVIPHIHK.S	H2AFV
IPI:IPI00018278.3	8983	2	-0.92	2.721	0.253	7	R.GDEELDSLIK.A	H2AFV
IPI:IPI00018278.3	8200	2	-1.63	2.33	0.246	24	R.AGLQFPVGR.I	H2AFV
IPI:IPI00018278.3	8738	2	-0.92	2.686	0.241	7	R.GDEELDSLIK.A	H2AFV
IPI:IPI00018278.3	8355	2	-1.61	2.647	0.213	24	R.AGLQFPVGR.I	H2AFV
IPI:IPI00018278.3	6246	2	-1.18	2.39	0.153	22	R.HLQLAIR.G	H2AFV
IPI:IPI00018349.5	9829	2	-0.28	3.377	0.444	1	R.ALADDDFLTVTGK.T	MCM4
IPI:IPI00018349.5	10306	2	-0.14	3.317	0.437	1	R.TSVLAAANPIESQWNPK.K	MCM4
IPI:IPI00018349.5	9939	2	-0.56	3.344	0.385	1	R.ALADDDFLTVTGK.T	MCM4
IPI:IPI00018349.5	9208	3	-0.5	3.566	0.365	1	R.SVLHEVMEQQTLSIAK.A	MCM4
IPI:IPI00018349.5	7270	2	-1.08	2.879	0.363	1	K.AGIICQLNAR.T	MCM4
IPI:IPI00018349.5	10234	2	0.03	3.363	0.355	1	R.TSVLAAANPIESQWNPK.K	MCM4
IPI:IPI00018349.5	11966	3	-0.16	2.206	0.311	1	R.LGEINVIGEPFLNVNCEHIK.S	MCM4
IPI:IPI00018349.5	10688	3	-0.54	2.664	0.295	1	K.TTIENIQLPHTLLSR.F	MCM4
IPI:IPI00018349.5	5573	3	-1.64	3.073	0.292	1	R.LSNKVEAIDVEEAK.R	MCM4
IPI:IPI00018349.5	4943	3	-0.46	2.539	0.265	1	K.THIDVIHYR.K	MCM4
IPI:IPI00018349.5	4565	2	-0.67	1.822	0.227	1	R.GMVSAYPR.Q	MCM4
IPI:IPI00018349.5	9742	4	-0.99	2.318	0.212	1	K.KTTIENIQLPHTLLSR.F	MCM4
IPI:IPI00018349.5	9164	2	-0.9	2.507	0.205	1	K.DMFEEALR.A	MCM4
IPI:IPI00018349.5	4754	2	-1.07	2.033	0.198	1	R.GMVSAYPR.Q	MCM4
IPI:IPI00018349.5	9477	2	-0.39	2.449	0.195	1	K.YQQLFEDIR.G	MCM4
IPI:IPI00018349.5	9432	2	-0.21	2.545	0.176	1	K.YQQLFEDIR.G	MCM4
IPI:IPI00018349.5	3987	2	-0.94	1.703	0.166	1	R.IAEPSVCGR.C	MCM4
IPI:IPI00018349.5	2838	3	-0.65	2.907	0.1	1	R.LHGLDEEAEQK.L	MCM4
IPI:IPI00018350.3	10775	2	-0.11	3.151	0.562	5	K.IPGIIIAASAVR.A	MCM5
IPI:IPI00018350.3	11433	2	-0.15	2.508	0.544	3	K.LQPFATEADVEEALR.L	MCM5
IPI:IPI00018350.3	10725	2	-0.48	2.982	0.539	5	K.IPGIIIAASAVR.A	MCM5
IPI:IPI00018350.3	7436	2	-0.93	3.03	0.525	3	R.VLGIQVDTDGSGR.S	MCM5
IPI:IPI00018350.3	7098	2	-0.73	2.951	0.518	4	K.GSSAAGLTASVMR.D	MCM5
IPI:IPI00018350.3	7347	2	-0.61	3.744	0.477	3	R.VLGIQVDTDGSGR.S	MCM5
IPI:IPI00018350.3	11554	2	-0.35	2.132	0.458	3	K.LQPFATEADVEEALR.L	MCM5
IPI:IPI00018350.3	10712	3	-0.44	3.627	0.434	4	R.NTLTNIAMRPGLEGYALPR.K	MCM5
IPI:IPI00018350.3	5134	2	-1.28	2.346	0.391	4	K.AGITTTLNSR.C	MCM5
IPI:IPI00018350.3	4874	2	-1.01	2.738	0.386	4	K.AGITTTLNSR.C	MCM5
IPI:IPI00018350.3	10740	3	-0.51	3.326	0.377	4	R.NTLTNIAMRPGLEGYALPR.K	MCM5
IPI:IPI00018350.3	11918	2	-0.52	2.669	0.368	4	R.LAALPNVYEVISK.S	MCM5
IPI:IPI00018350.3	9877	2	-0.37	2.391	0.366	4	K.SIAPSIFGGTDMK.K	MCM5
IPI:IPI00018350.3	11254	2	0.34	3.624	0.356	4	K.AIACLLFGGSR.K	MCM5
IPI:IPI00018350.3	6852	2	0.1	1.688	0.343	5	R.TGFTFK.Y	MCM5
IPI:IPI00018350.3	11148	2	1.03	3.446	0.342	4	K.AIACLLFGGSR.K	MCM5
IPI:IPI00018350.3	5312	2	-0.59	1.733	0.294	3	K.FGLTTSR.G	MCM5
IPI:IPI00018350.3	10596	3	-0.47	2.36	0.292	4	R.RGDINLLMLGDPGTAK.S	MCM5
IPI:IPI00018350.3	12132	3	-0.2	2.938	0.289	4	R.WDETKGEDNIDFMPTILSR.F	MCM5
IPI:IPI00018350.3	11656	2	0.14	3.082	0.277	3	K.CPLDPYFIMPDK.C	MCM5
IPI:IPI00018350.3	7884	2	0.93	2.367	0.257	3	R.SFAGAVSPQEEEEFR.R	MCM5
IPI:IPI00018350.3	7054	3	-0.89	1.743	0.253	3	R.SFAGAVSPQEEEEFRR.L	MCM5
IPI:IPI00018350.3	4231	2	-1.01	2.454	0.249	3	R.HMQLYCDR.Y	MCM5
IPI:IPI00018350.3	5525	2	-0.44	1.858	0.216	3	K.FGLTTSR.G	MCM5
IPI:IPI00018350.3	4171	2	-1.26	2.225	0.213	3	R.HMQLYCDR.Y	MCM5
IPI:IPI00018350.3	9781	2	-0.68	2.275	0.212	2	K.VLQLMLR.R	MCM5
IPI:IPI00018350.3	9878	2	-0.54	2.663	0.208	2	K.VLQLMLR.R	MCM5
IPI:IPI00018350.3	7058	3	-4.21	3.011	0.206	3	R.VAIHEAMEQQTISIAK.A	MCM5
IPI:IPI00018350.3	9991	2	-0.39	1.989	0.204	4	K.SIAPSIFGGTDMK.K	MCM5
IPI:IPI00018350.3	7381	3	-0.99	2.491	0.186	3	K.LQELPDAVPHGEMPR.H	MCM5
IPI:IPI00018350.3	2452	2	-0.3	2.093	0.171	3	R.HM*QLYCDR.Y	MCM5
IPI:IPI00018350.3	6961	2	-0.88	2	0.168	4	K.GSSAAGLTASVMR.D	MCM5
IPI:IPI00018398.4	12466	2	0.07	3.694	0.466	0	K.DSYLILETLPTEYDSR.V	PSMC3
IPI:IPI00018398.4	12246	2	0.16	2.061	0.417	0	K.DSYLILETLPTEYDSR.V	PSMC3
IPI:IPI00018398.4	7431	3	-0.84	3.661	0.408	0	K.AMEVDERPTEQYSDIGGLDK.Q	PSMC3
IPI:IPI00018398.4	9921	2	-0.05	2.909	0.397	0	K.AVCVEAGMIALR.R	PSMC3
IPI:IPI00018398.4	9802	2	-0.26	3.247	0.386	0	K.AVCVEAGMIALR.R	PSMC3
IPI:IPI00018398.4	12967	3	-0.12	3.293	0.378	0	K.EKAPSIIFIDELDAIGTK.R	PSMC3
IPI:IPI00018398.4	7423	3	-0.3	3.224	0.367	0	K.AMEVDERPTEQYSDIGGLDK.Q	PSMC3
IPI:IPI00018398.4	11325	3	-0.21	3.503	0.355	0	K.VIAATNRVDILDPALLR.S	PSMC3
IPI:IPI00018398.4	11491	3	-0.25	3.194	0.345	0	K.VIAATNRVDILDPALLR.S	PSMC3
IPI:IPI00018398.4	8509	2	-0.02	2.393	0.335	0	K.MNVSPDVNYEELAR.C	PSMC3
IPI:IPI00018398.4	8871	2	-0.19	2.683	0.316	0	K.MNVSPDVNYEELAR.C	PSMC3
IPI:IPI00018398.4	5797	2	-1.16	2.736	0.302	0	K.MSTEEIIQR.T	PSMC3
IPI:IPI00018398.4	11803	2	-1.18	2.825	0.255	0	R.VDILDPALLR.S	PSMC3
IPI:IPI00018398.4	5759	3	-0.39	2.251	0.227	0	K.LKPGDLVGVNK.D	PSMC3
IPI:IPI00018398.4	11761	2	-1.15	2.395	0.185	0	R.VDILDPALLR.S	PSMC3
IPI:IPI00018398.4	7685	2	-0.71	2.174	0.182	0	K.FENLGIQPPK.G	PSMC3
IPI:IPI00018398.4	6278	3	-0.32	2.486	0.133	0	K.LKPGDLVGVNK.D	PSMC3
IPI:IPI00018465.1	11332	2	-0.2	3.194	0.578	1	K.LPIGDVATQYFADR.D	CCT7
IPI:IPI00018465.1	11178	2	-0.28	3.572	0.533	1	K.LPIGDVATQYFADR.D	CCT7
IPI:IPI00018465.1	6935	2	-0.07	4.358	0.438	1	R.CQVFEETQIGGER.Y	CCT7
IPI:IPI00018465.1	12423	2	-0.11	2.501	0.353	1	K.IALLNVELELK.A	CCT7
IPI:IPI00018465.1	8967	2	-0.91	2.32	0.347	1	R.YNFFTGCPK.A	CCT7
IPI:IPI00018465.1	5440	3	-0.17	1.742	0.306	1	K.LLDVVHPAAK.T	CCT7
IPI:IPI00018465.1	9597	2	0.02	1.579	0.286	1	R.QLCDNAGFDATNILNK.L	CCT7
IPI:IPI00018465.1	2504	2	-0.91	2.35	0.204	0	R.TATQLAVNK.I	CCT7
IPI:IPI00018465.1	8777	2	-0.71	2.352	0.179	1	R.YNFFTGCPK.A	CCT7
IPI:IPI00018465.1	2892	2	-0.96	2.063	0.167	0	R.TATQLAVNK.I	CCT7
IPI:IPI00018465.1	7859	2	-0.53	2.01	0.161	1	K.ALEIIPR.Q	CCT7
IPI:IPI00018813.5	10591	3	-0.7	2.982	0.446	1	K.SAIPHPLIMGVIR.E	COPS2
IPI:IPI00018813.5	12738	2	0.56	2.376	0.399	1	K.SINSILDYISTSK.Q	COPS2
IPI:IPI00018813.5	12568	2	0.11	2.251	0.366	1	K.SINSILDYISTSK.Q	COPS2
IPI:IPI00018813.5	9049	3	-1.03	2.917	0.336	1	K.TNHSNIMDDPFIR.E	COPS2
IPI:IPI00018813.5	10078	3	-0.39	2.867	0.295	1	K.AHTDFFEAFK.N	COPS2
IPI:IPI00018813.5	10520	3	-0.78	1.935	0.289	1	K.SAIPHPLIMGVIR.E	COPS2
IPI:IPI00018813.5	8820	2	0.06	2.296	0.282	1	K.WTNQLNSLNQAVVSK.L	COPS2
IPI:IPI00018813.5	4681	2	-0.62	2.028	0.27	1	K.AALSSFQK.V	COPS2
IPI:IPI00018813.5	10164	3	-0.4	2.499	0.212	1	K.AHTDFFEAFK.N	COPS2
IPI:IPI00018813.5	8668	4	-0.82	3.144	0.152	1	R.IDQVNQLLELDHQKR.G	COPS2
IPI:IPI00018873.1	10558	2	0.48	3.136	0.384	3	K.YLLETSGNLDGLEYK.L	NAMPT
IPI:IPI00018873.1	9948	2	-0.49	2.046	0.282	2	K.GTDTVAGLALIK.K	NAMPT
IPI:IPI00018873.1	10468	2	0.19	2.658	0.252	3	K.YLLETSGNLDGLEYK.L	NAMPT
IPI:IPI00018931.6	12471	2	-0.14	2.976	0.424	0	K.IPVDTYNNILTVLK.L	VPS35
IPI:IPI00018931.6	12704	2	-0.06	2.656	0.375	0	K.IPVDTYNNILTVLK.L	VPS35
IPI:IPI00018931.6	7354	3	-0.56	3.232	0.335	0	K.IREDLPNLESSEETEQINK.H	VPS35
IPI:IPI00018931.6	6592	2	-0.62	2.961	0.281	0	R.LSQLEGVNVER.Y	VPS35
IPI:IPI00018931.6	7923	2	-1.17	2.749	0.279	0	K.LLDEAIQAVK.V	VPS35
IPI:IPI00018931.6	12349	2	-0.91	2.02	0.253	0	K.NIIIALIDR.L	VPS35
IPI:IPI00018931.6	8682	2	-0.89	2.305	0.165	0	K.AELAELPLR.L	VPS35
IPI:IPI00018931.6	6327	2	-0.6	3.057	0.16	0	R.LSQLEGVNVER.Y	VPS35
IPI:IPI00019380.1	11133	2	-0.74	1.797	0.272	0	R.VMFEVWR.N	NCBP1
IPI:IPI00019380.1	11089	2	-0.73	2.147	0.249	0	R.VMFEVWR.N	NCBP1
IPI:IPI00019380.1	7869	2	-0.78	2.294	0.145	0	R.IFANTESYLK.R	NCBP1
IPI:IPI00019383.2	2238	2	-0.35	1.933	0.216	2	R.HVVGEIR.R	GALK1
IPI:IPI00019385.3	11082	2	-0.04	3.675	0.53	2	R.FFDEESYSLLR.K	SSR4
IPI:IPI00019385.3	7559	3	-0.84	2.845	0.402	0	R.YQVSWSLDHK.S	SSR4
IPI:IPI00019385.3	11172	2	-0.54	2.545	0.298	2	R.FFDEESYSLLR.K	SSR4
IPI:IPI00019447.6	12529	2	-0.04	3.436	0.652	3	R.WDQQYVIQLTSM*FK.D	FANCI
IPI:IPI00019447.6	12682	2	-1.13	3.204	0.603	2	R.SLLNLLSSQEEDFNSK.E	FANCI
IPI:IPI00019447.6	12460	2	-1.88	4.021	0.578	2	R.SLLNLLSSQEEDFNSK.E	FANCI
IPI:IPI00019447.6	12730	2	0.14	3.637	0.558	3	R.WDQQYVIQLTSM*FK.D	FANCI
IPI:IPI00019447.6	11891	2	-1.03	4.337	0.551	3	K.DVPLTAEEVEFVVEK.A	FANCI
IPI:IPI00019447.6	11686	2	-0.81	3.749	0.543	2	R.TAAPTVCLLVLSQAEK.V	FANCI
IPI:IPI00019447.6	6895	2	-0.69	3.731	0.538	2	K.SADFSQSTSIGIK.N	FANCI
IPI:IPI00019447.6	10751	3	-0.12	3.89	0.53	2	K.SELEDFELDKSADFSQSTSIGIK.N	FANCI
IPI:IPI00019447.6	7205	3	0.01	4.917	0.526	1	K.GQVSQETLSEEASSQATLPNQPVEK.A	FANCI
IPI:IPI00019447.6	7035	2	-0.98	3.778	0.525	2	K.SADFSQSTSIGIK.N	FANCI
IPI:IPI00019447.6	11716	2	0.57	3.454	0.523	2	K.LLEPSSPQFVQM*LSWTSK.I	FANCI
IPI:IPI00019447.6	11759	2	0.33	3.393	0.523	2	K.LLEPSSPQFVQM*LSWTSK.I	FANCI
IPI:IPI00019447.6	6905	2	-9.94	3.294	0.517	2	K.LEACILTQGDK.I	FANCI
IPI:IPI00019447.6	12197	2	-0.02	3.802	0.504	2	R.NSQLANSVM*QTLLSQLK.Q	FANCI
IPI:IPI00019447.6	9855	2	-1.18	3.845	0.501	2	K.IFSAVQQFYQPK.I	FANCI
IPI:IPI00019447.6	12860	2	-0.27	3.622	0.501	3	R.LM*LYEGFYDVLR.R	FANCI
IPI:IPI00019447.6	12324	2	-0.42	3.543	0.501	2	K.VLEEVDWLITK.L	FANCI
IPI:IPI00019447.6	12092	2	0.75	3.384	0.486	2	K.LSGSHLTPLCYSFISYVQNK.S	FANCI
IPI:IPI00019447.6	3394	2	-0.73	2.77	0.485	3	K.GSPCSEEAGTLR.R	FANCI
IPI:IPI00019447.6	12191	2	-1.21	3.646	0.483	2	K.VLEEVDWLITK.L	FANCI
IPI:IPI00019447.6	10736	3	-0.04	3.537	0.479	2	K.SELEDFELDKSADFSQSTSIGIK.N	FANCI
IPI:IPI00019447.6	7317	2	-1.34	2.398	0.479	2	K.TSDSLLSMK.F	FANCI
IPI:IPI00019447.6	7029	3	-0.56	3.961	0.478	1	K.LKGQVSQETLSEEASSQATLPNQPVEK.A	FANCI
IPI:IPI00019447.6	11968	2	-1.24	3.294	0.469	3	K.DVPLTAEEVEFVVEK.A	FANCI
IPI:IPI00019447.6	5544	2	-1.23	2.44	0.467	2	R.YTSIPTSVEESGK.K	FANCI
IPI:IPI00019447.6	11034	2	-0.43	2.582	0.465	2	R.SYVSTM*ILEVVK.N	FANCI
IPI:IPI00019447.6	7232	2	-1.66	2.615	0.462	2	K.AMFANQLDAR.K	FANCI
IPI:IPI00019447.6	12976	3	-0.22	3.666	0.452	2	R.ETKPIPNLIFAIEQYEK.F	FANCI
IPI:IPI00019447.6	6043	2	-1.21	2.212	0.45	2	R.YTSIPTSVEESGK.K	FANCI
IPI:IPI00019447.6	11671	2	-0.72	2.571	0.447	2	R.TAAPTVCLLVLSQAEK.V	FANCI
IPI:IPI00019447.6	9978	2	-1.24	3.338	0.445	2	K.IFSAVQQFYQPK.I	FANCI
IPI:IPI00019447.6	7819	2	-0.31	2.783	0.445	2	R.YYLQVCQSSGGIPK.N	FANCI
IPI:IPI00019447.6	11775	2	-1	3.187	0.444	2	K.SISLLCLEGLQK.I	FANCI
IPI:IPI00019447.6	12067	3	-0.72	3.7	0.442	2	K.LSGSHLTPLCYSFISYVQNK.S	FANCI
IPI:IPI00019447.6	3511	2	-0.89	2.602	0.439	3	K.GSPCSEEAGTLR.R	FANCI
IPI:IPI00019447.6	12922	2	-0.24	3.664	0.436	3	R.LM*LYEGFYDVLR.R	FANCI
IPI:IPI00019447.6	12303	2	0.79	3.353	0.435	2	K.LSGSHLTPLCYSFISYVQNK.S	FANCI
IPI:IPI00019447.6	2810	2	-1.14	2.97	0.429	2	R.EDADVSVTQR.T	FANCI
IPI:IPI00019447.6	7042	2	-0.95	3.493	0.426	2	K.LEACILTQGDK.I	FANCI
IPI:IPI00019447.6	10547	2	-0.08	2.319	0.419	2	K.MYTTLTALVR.Y	FANCI
IPI:IPI00019447.6	12087	2	-0.98	3.14	0.416	2	K.VLEEVDWLITK.L	FANCI
IPI:IPI00019447.6	12469	2	-1.23	3.334	0.41	2	K.LGANILLETFK.I	FANCI
IPI:IPI00019447.6	2950	2	-0.99	2.607	0.408	3	K.GSPCSEEAGTLR.R	FANCI
IPI:IPI00019447.6	7200	2	-1.63	2.426	0.392	2	K.TSDSLLSMK.F	FANCI
IPI:IPI00019447.6	12258	2	-1.17	3.14	0.39	2	K.LGANILLETFK.I	FANCI
IPI:IPI00019447.6	9553	3	-1.04	4.039	0.384	2	R.DLSQDIHGHLGDIDQDVEVEK.T	FANCI
IPI:IPI00019447.6	2346	2	-0.89	3.217	0.374	2	R.EDADVSVTQR.T	FANCI
IPI:IPI00019447.6	9424	2	-1.41	3.66	0.373	3	R.EGDLTNLLQNQAVK.G	FANCI
IPI:IPI00019447.6	12089	3	-0.58	2.443	0.373	2	K.IKGNILDMVLR.E	FANCI
IPI:IPI00019447.6	9483	2	-1.3	2.658	0.372	3	R.EGDLTNLLQNQAVK.G	FANCI
IPI:IPI00019447.6	7550	2	-1.58	2.706	0.349	2	K.DLQLLQGSK.F	FANCI
IPI:IPI00019447.6	9346	2	-1.39	4.055	0.348	3	R.EGDLTNLLQNQAVK.G	FANCI
IPI:IPI00019447.6	8338	2	-0.5	2.932	0.342	2	K.SFKDLQLLQGSK.F	FANCI
IPI:IPI00019447.6	6741	2	-1.21	2.418	0.342	3	K.QLINTLCSGR.W	FANCI
IPI:IPI00019447.6	12420	3	-0.37	3.36	0.341	2	R.NSQLANSVM*QTLLSQLK.Q	FANCI
IPI:IPI00019447.6	7464	2	-1.51	3.062	0.339	2	K.DLQLLQGSK.F	FANCI
IPI:IPI00019447.6	8588	2	-1.01	3.032	0.336	2	K.SELEDFELDK.S	FANCI
IPI:IPI00019447.6	2985	3	-0.95	2.017	0.329	2	R.ALDVTDKEGEER.E	FANCI
IPI:IPI00019447.6	10451	2	-0.12	1.963	0.329	2	K.MYTTLTALVR.Y	FANCI
IPI:IPI00019447.6	12889	3	-0.77	3.555	0.318	2	R.KSAVAGFLLLLK.N	FANCI
IPI:IPI00019447.6	11145	3	-0.47	2.626	0.315	2	K.QHNEEQSGDELLDVVTVPSGELR.H	FANCI
IPI:IPI00019447.6	12937	3	-0.64	4.425	0.309	2	R.KSAVAGFLLLLK.N	FANCI
IPI:IPI00019447.6	2494	2	-0.96	1.95	0.307	2	R.EDADVSVTQR.T	FANCI
IPI:IPI00019447.6	12215	3	-0.65	2.853	0.294	2	K.LSGSHLTPLCYSFISYVQNK.S	FANCI
IPI:IPI00019447.6	11735	2	-0.95	2.926	0.288	2	K.SISLLCLEGLQK.I	FANCI
IPI:IPI00019447.6	9969	2	-1.14	2.809	0.288	2	R.QEILEQVLNR.V	FANCI
IPI:IPI00019447.6	1811	2	-0.16	1.86	0.285	2	K.EKPAAVATAM*AR.V	FANCI
IPI:IPI00019447.6	5027	3	-1.52	1.849	0.275	2	R.YTSIPTSVEESGKK.E	FANCI
IPI:IPI00019447.6	10811	3	-0.09	3.125	0.271	2	K.SELEDFELDKSADFSQSTSIGIK.N	FANCI
IPI:IPI00019447.6	5908	2	-0.4	1.745	0.267	2	R.KAMFANQLDAR.K	FANCI
IPI:IPI00019447.6	12246	2	-0.61	2.686	0.255	3	K.TADKLQEFLQTLR.E	FANCI
IPI:IPI00019447.6	9516	3	-0.66	3.678	0.25	2	R.DLSQDIHGHLGDIDQDVEVEK.T	FANCI
IPI:IPI00019447.6	12774	3	0.07	3.207	0.247	2	K.QFYEPKPDLLPPLKLEACILTQGDK.I	FANCI
IPI:IPI00019447.6	11986	3	-0.88	2.587	0.247	2	K.IKGNILDMVLR.E	FANCI
IPI:IPI00019447.6	12604	2	-0.42	3.047	0.246	2	K.LGANILLETFK.I	FANCI
IPI:IPI00019447.6	3282	2	-0.08	1.957	0.243	3	K.GSPCSEEAGTLR.R	FANCI
IPI:IPI00019447.6	12097	3	-1.38	3.469	0.233	3	K.TADKLQEFLQTLR.E	FANCI
IPI:IPI00019447.6	4378	2	-1.32	2.363	0.231	2	K.TIETSPSLSR.M	FANCI
IPI:IPI00019447.6	11938	2	-1.23	3.433	0.221	2	R.FQDQVLDLLK.T	FANCI
IPI:IPI00019447.6	4251	2	-1.67	2.068	0.215	2	K.TIETSPSLSR.M	FANCI
IPI:IPI00019447.6	11874	2	-0.98	3.135	0.201	2	R.FQDQVLDLLK.T	FANCI
IPI:IPI00019447.6	10078	2	-1.08	2.698	0.201	2	R.QEILEQVLNR.V	FANCI
IPI:IPI00019447.6	3133	2	-1.61	1.817	0.182	2	K.SLNYTGEK.K	FANCI
IPI:IPI00019447.6	2894	3	-0.9	2.337	0.177	2	K.KEKPAAVATAMAR.V	FANCI
IPI:IPI00019447.6	2584	3	-0.69	3.077	0.175	2	K.KEKPAAVATAMAR.V	FANCI
IPI:IPI00019447.6	10903	2	-0.46	2.245	0.174	2	R.SYVSTM*ILEVVK.N	FANCI
IPI:IPI00019447.6	7806	3	-0.36	2.308	0.157	2	K.FLQNLVPHR.S	FANCI
IPI:IPI00019447.6	12708	2	-0.77	2.493	0.156	2	K.GNILDMVLR.E	FANCI
IPI:IPI00019447.6	2237	2	-1.03	2.369	0.154	3	R.CLSQQADVR.L	FANCI
IPI:IPI00019447.6	5268	3	-0.77	2.017	0.154	2	K.ENSREDALFCK.S	FANCI
IPI:IPI00019447.6	2854	2	-1.08	2.057	0.147	3	K.GVLSGEECK.K	FANCI
IPI:IPI00019447.6	5085	2	-0.31	2.121	0.144	3	K.VAGALLR.A	FANCI
IPI:IPI00019447.6	4917	2	-0.24	2.071	0.143	3	K.VAGALLR.A	FANCI
IPI:IPI00019447.6	2451	2	-0.38	1.68	0.143	3	K.ENLAYGK.G	FANCI
IPI:IPI00019447.6	12756	3	-0.7	2.174	0.141	2	K.SLM*NLLFSLHVSYK.S	FANCI
IPI:IPI00019447.6	6430	2	-1.29	1.859	0.14	2	K.LDYELGR.E	FANCI
IPI:IPI00019447.6	6086	2	-1.13	1.941	0.137	2	K.LDYELGR.E	FANCI
IPI:IPI00019447.6	8153	2	-0.84	1.638	0.136	2	K.TNHFAIVNLR.T	FANCI
IPI:IPI00019447.6	2732	2	-0.87	2.612	0.134	3	R.CLSQQADVR.L	FANCI
IPI:IPI00019447.6	9407	4	-0.51	2.735	0.122	2	R.DLSQDIHGHLGDIDQDVEVEK.T	FANCI
IPI:IPI00019447.6	12830	2	-0.75	2.459	0.118	2	K.GNILDMVLR.E	FANCI
IPI:IPI00019447.6	8078	2	-0.6	1.736	0.118	2	K.SPVILLR.D	FANCI
IPI:IPI00019447.6	7877	3	-0.44	2.711	0.116	2	K.FLQNLVPHR.S	FANCI
IPI:IPI00019447.6	8110	2	-0.69	1.667	0.111	2	K.SPVILLR.D	FANCI
IPI:IPI00019447.6	2832	2	-1.21	2.424	0.109	2	K.SLNYTGEK.K	FANCI
IPI:IPI00019447.6	4808	2	-1.17	2.286	0.107	2	K.TSDSLLSM*K.F	FANCI
IPI:IPI00019447.6	7950	3	-0.62	2.483	0.105	2	K.FLQNLVPHR.S	FANCI
IPI:IPI00019447.6	6145	2	-0.67	2.067	0.103	3	K.ILSLAAEK.T	FANCI
IPI:IPI00019447.6	3142	2	-1.2	2.125	0.101	3	K.GVLSGEECK.K	FANCI
IPI:IPI00019502.3	8044	2	-0.51	2.573	0.435	0	R.IAEFTTNLTEEEEK.S	MYH9
IPI:IPI00019502.3	8700	2	-0.25	2.204	0.389	1	K.ALELDSNLYR.I	MYH9
IPI:IPI00019502.3	11498	2	-0.74	3.435	0.368	2	K.NFINNPLAQADWAAK.K	MYH9
IPI:IPI00019502.3	11100	3	-0.99	3.317	0.289	1	K.VSHLLGINVTDFTR.G	MYH9
IPI:IPI00019502.3	10557	3	-0.57	2.476	0.283	4	K.LDPHLVLDQLR.C	MYH9
IPI:IPI00019502.3	11019	3	-0.94	2.857	0.269	1	K.VSHLLGINVTDFTR.G	MYH9
IPI:IPI00019502.3	6016	3	-0.63	2.489	0.153	11	K.KEEELQAALAR.V	MYH9
IPI:IPI00019755.3	7153	2	-1.26	2.381	0.446	2	R.HEVININLK.N	GSTO1
IPI:IPI00019755.3	5517	2	-0.52	2.28	0.367	0	K.GSAPPGPVPEGSIR.I	GSTO1
IPI:IPI00019755.3	7043	2	-1.35	2.389	0.341	2	R.HEVININLK.N	GSTO1
IPI:IPI00019906.1	5567	2	-1.1	2.335	0.472	3	R.FFVSSSQGR.S	BSG
IPI:IPI00019927.2	6064	2	-0.79	2.792	0.514	0	R.DIKDTTVGTLSQR.I	PSMD7
IPI:IPI00019927.2	10815	2	0.06	2.969	0.433	0	R.VVGVLLGSWQK.K	PSMD7
IPI:IPI00019927.2	7571	2	-0.69	3.021	0.42	0	R.SVVALHNLINNK.I	PSMD7
IPI:IPI00019927.2	11479	4	-0.72	3.504	0.413	0	K.TFEHVTSEIGAEEAEEVGVEHLLR.D	PSMD7
IPI:IPI00019927.2	10774	2	-0.46	3.052	0.359	0	R.VVGVLLGSWQK.K	PSMD7
IPI:IPI00019927.2	7437	3	-1.26	2.498	0.291	0	K.LHKNDIAINELMK.R	PSMD7
IPI:IPI00019927.2	12914	4	-1.08	3.175	0.272	0	K.VVVHPLVLLSVVDHFNR.I	PSMD7
IPI:IPI00019927.2	3822	2	-0.93	2.25	0.26	0	K.DTTVGTLSQR.I	PSMD7
IPI:IPI00019927.2	4019	2	-0.95	2.205	0.249	0	K.DTTVGTLSQR.I	PSMD7
IPI:IPI00019927.2	3906	2	-0.93	2.256	0.186	0	K.DTTVGTLSQR.I	PSMD7
IPI:IPI00019927.2	2729	3	-0.08	1.868	0.166	0	R.ITNQVHGLK.G	PSMD7
IPI:IPI00019927.2	9405	2	-0.79	2.224	0.164	0	K.NDIAINELMK.R	PSMD7
IPI:IPI00019971.4	4353	2	-0.84	2.526	0.352	2	K.ADTPSLGEGPEK.T	STXBP2
IPI:IPI00020042.2	10410	2	0.59	4.149	0.582	2	K.ISGADINSICQESGMLAVR.E	PSMC4
IPI:IPI00020042.2	10309	2	0.73	3.489	0.549	2	K.ISGADINSICQESGMLAVR.E	PSMC4
IPI:IPI00020042.2	10380	2	0.6	3.942	0.548	2	K.ISGADINSICQESGMLAVR.E	PSMC4
IPI:IPI00020042.2	12911	3	0.27	3.942	0.474	1	K.AQDEIPALSVSRPQTGLSFLGPEPEDLEDLYSR.Y	PSMC4
IPI:IPI00020042.2	7375	2	-1.31	2.268	0.418	2	R.GVLMYGPPGCGK.T	PSMC4
IPI:IPI00020042.2	12890	3	1.12	2.836	0.394	1	K.AQDEIPALSVSRPQTGLSFLGPEPEDLEDLYSR.Y	PSMC4
IPI:IPI00020042.2	11864	3	-0.33	3.324	0.368	1	K.LQQELEFLEVQEEYIKDEQK.N	PSMC4
IPI:IPI00020042.2	4078	3	-0.83	1.915	0.351	1	K.EFLHAQEEVKR.I	PSMC4
IPI:IPI00020042.2	7274	2	-1.39	2.284	0.312	2	R.GVLMYGPPGCGK.T	PSMC4
IPI:IPI00020042.2	3436	2	-0.39	2.049	0.312	2	K.DEQEHEFYK.-	PSMC4
IPI:IPI00020042.2	1838	2	-0.82	2.399	0.306	2	R.FDAQTGADR.E	PSMC4
IPI:IPI00020042.2	3184	2	-0.57	1.619	0.299	2	K.YLGEGPR.M	PSMC4
IPI:IPI00020042.2	5170	2	-0.65	2.004	0.294	1	K.EFLHAQEEVK.R	PSMC4
IPI:IPI00020042.2	3864	2	-0.53	2.444	0.28	2	K.DEQEHEFYK.-	PSMC4
IPI:IPI00020042.2	2121	2	-0.94	2.751	0.279	2	R.FDAQTGADR.E	PSMC4
IPI:IPI00020042.2	9064	2	-0.74	1.974	0.276	2	R.LIFSTITSK.M	PSMC4
IPI:IPI00020042.2	5455	2	-1.07	1.911	0.262	2	R.VVGSEFVQK.Y	PSMC4
IPI:IPI00020042.2	3441	3	-0.94	2.073	0.217	2	K.AVAHHTTAAFIR.V	PSMC4
IPI:IPI00020042.2	7244	3	-0.81	2.223	0.204	2	R.KIEFPLPDRR.Q	PSMC4
IPI:IPI00020042.2	5629	2	0.03	1.664	0.196	2	R.YIVLAK.D	PSMC4
IPI:IPI00020042.2	1837	2	-0.84	2.504	0.128	2	K.RFDAQTGADR.E	PSMC4
IPI:IPI00020042.2	3804	3	-0.84	2.061	0.121	2	K.AVAHHTTAAFIR.V	PSMC4
IPI:IPI00020127.1	11801	2	-0.19	2.784	0.547	0	K.DSLVDIIGICK.S	RPA1
IPI:IPI00020127.1	1685	2	-0.34	3.099	0.5	0	K.AAGPSLSHTSGGTQSK.V	RPA1
IPI:IPI00020127.1	3367	2	-0.65	3.046	0.472	0	K.SGGVGGSNTNWK.T	RPA1
IPI:IPI00020127.1	11861	2	-0.32	2.715	0.469	0	K.DSLVDIIGICK.S	RPA1
IPI:IPI00020127.1	11621	2	0.39	2.011	0.465	0	R.SLSVLSSSTIIANPDIPEAYK.L	RPA1
IPI:IPI00020127.1	11594	2	1.12	2.574	0.435	0	R.SLSVLSSSTIIANPDIPEAYK.L	RPA1
IPI:IPI00020127.1	11467	3	0.81	2.985	0.412	0	K.GDTNIKPILQVINIRPITTGNSPPR.Y	RPA1
IPI:IPI00020127.1	12186	2	0.75	3.98	0.405	0	K.LFSLELVDESGEIR.A	RPA1
IPI:IPI00020127.1	3836	2	-0.76	2.494	0.394	0	K.SGGVGGSNTNWK.T	RPA1
IPI:IPI00020127.1	5022	2	-0.85	3.1	0.392	0	K.VIDQQNGLYR.C	RPA1
IPI:IPI00020127.1	4052	2	-1.26	2.653	0.388	0	R.ATAFNEQVDK.F	RPA1
IPI:IPI00020127.1	12370	2	0.11	3.978	0.385	0	K.LFSLELVDESGEIR.A	RPA1
IPI:IPI00020127.1	3496	2	-0.62	2.723	0.382	0	K.SGGVGGSNTNWK.T	RPA1
IPI:IPI00020127.1	4763	2	-0.91	2.662	0.362	0	K.VIDQQNGLYR.C	RPA1
IPI:IPI00020127.1	9016	2	-0.61	1.593	0.352	0	K.VVPIASLTPYQSK.W	RPA1
IPI:IPI00020127.1	12895	3	-0.52	3.777	0.326	0	R.ATAFNEQVDKFFPLIEVNK.V	RPA1
IPI:IPI00020127.1	11434	4	-0.41	3.671	0.321	0	K.GDTNIKPILQVINIRPITTGNSPPR.Y	RPA1
IPI:IPI00020127.1	6554	3	-0.85	2.297	0.317	0	K.ATVMDVKPVDYR.E	RPA1
IPI:IPI00020127.1	12903	3	-0.84	3.271	0.292	0	R.ATAFNEQVDKFFPLIEVNK.V	RPA1
IPI:IPI00020127.1	2225	3	-0.66	2.369	0.257	0	R.VKVETYNDESR.I	RPA1
IPI:IPI00020127.1	7618	2	-0.72	2.265	0.199	0	R.NIYLMDTSGK.V	RPA1
IPI:IPI00020127.1	6732	3	-0.9	1.949	0.165	0	K.ATVMDVKPVDYR.E	RPA1
IPI:IPI00020127.1	2730	3	-0.45	3.294	0.163	0	R.VKVETYNDESR.I	RPA1
IPI:IPI00020127.1	6109	2	-0.72	2.286	0.141	0	R.RLVMSIR.R	RPA1
IPI:IPI00020194.1	3343	3	1.02	4.428	0.592	2	K.QSSYSQQPYNNQGQQQNMESSGSQGGR.A	TAF15
IPI:IPI00020194.1	8975	2	0.72	3.446	0.526	2	K.SGDWVCPNPSCGNMNFAR.R	TAF15
IPI:IPI00020194.1	6337	2	-0.82	3.036	0.521	8	K.GEATVSFDDPPSAK.A	TAF15
IPI:IPI00020194.1	8661	2	0.47	2.497	0.515	2	K.SGDWVCPNPSCGNMNFAR.R	TAF15
IPI:IPI00020194.1	5856	2	-0.65	3.151	0.508	8	K.GEATVSFDDPPSAK.A	TAF15
IPI:IPI00020194.1	6000	2	-1.05	2.925	0.478	8	K.GEATVSFDDPPSAK.A	TAF15
IPI:IPI00020194.1	3334	3	1.09	2.459	0.398	2	K.QSSYSQQPYNNQGQQQNMESSGSQGGR.A	TAF15
IPI:IPI00020508.1	12799	2	1.1	3.699	0.577	1	K.IAFPSANEVFYNPVQEFNR.D	TRMT1
IPI:IPI00020508.1	2449	2	-0.4	2.84	0.541	1	R.EVQETTVTEGAAK.I	TRMT1
IPI:IPI00020508.1	2848	2	-0.49	2.774	0.507	1	R.EVQETTVTEGAAK.I	TRMT1
IPI:IPI00020508.1	4463	2	-0.95	3.196	0.506	1	R.VLEAVSANPGR.F	TRMT1
IPI:IPI00020508.1	12669	2	1.11	2.951	0.457	1	K.IAFPSANEVFYNPVQEFNR.D	TRMT1
IPI:IPI00020508.1	4325	2	-1.12	3.662	0.438	1	R.VLEAVSANPGR.F	TRMT1
IPI:IPI00020508.1	11989	2	-0.97	3.367	0.423	1	R.DLTCAVITEFAR.I	TRMT1
IPI:IPI00020508.1	12795	2	0.19	2.607	0.411	1	K.TDAPASALWDIMR.C	TRMT1
IPI:IPI00020508.1	1226	3	-0.93	3.599	0.4	1	K.RKEPPEDVAQR.A	TRMT1
IPI:IPI00020508.1	1639	2	-1.04	2.549	0.335	1	R.SVVANDASTR.A	TRMT1
IPI:IPI00020508.1	1298	3	-0.97	3.681	0.326	1	K.RKEPPEDVAQR.A	TRMT1
IPI:IPI00020508.1	8727	3	-1.64	3.488	0.299	1	R.NVQLNDVAHLVQPSQADAR.M	TRMT1
IPI:IPI00020508.1	7359	2	-1.3	2.435	0.274	1	R.LQANFTIR.E	TRMT1
IPI:IPI00020508.1	7456	2	-1.44	2.369	0.218	1	R.LQANFTIR.E	TRMT1
IPI:IPI00020557.1	12383	2	-0.41	2.584	0.453	1	R.AALSGANVLTLIEK.D	LRP1
IPI:IPI00020632.4	7246	2	-1.25	1.952	0.255	2	K.GQVYILGR.E	ASS1
IPI:IPI00020632.4	11026	2	0.32	2.735	0.206	1	R.FELSCYSLAPQIK.V	ASS1
IPI:IPI00020984.2	11022	2	0.06	2.848	0.367	2	K.APVPTGEVYFADSFDR.G	CANX
IPI:IPI00020984.2	7944	3	-1.08	2.667	0.333	1	K.TPELNLDQFHDK.T	CANX
IPI:IPI00020984.2	10956	2	-0.95	2.3	0.329	2	R.GTLSGWILSK.A	CANX
IPI:IPI00020984.2	5492	2	-0.87	2.846	0.323	0	K.AEEDEILNR.S	CANX
IPI:IPI00020984.2	5214	2	-1.24	2.689	0.29	0	K.AEEDEILNR.S	CANX
IPI:IPI00020984.2	12837	3	-0.88	3.334	0.256	0	R.KIPNPDFFEDLEPFR.M	CANX
IPI:IPI00020984.2	8045	3	-0.06	2.363	0.246	0	R.CESAPGCGVWQRPVIDNPNYK.G	CANX
IPI:IPI00020984.2	12896	3	-0.63	3.33	0.238	0	R.KIPNPDFFEDLEPFR.M	CANX
IPI:IPI00020984.2	10986	2	-0.81	2.072	0.203	2	R.GTLSGWILSK.A	CANX
IPI:IPI00021187.4	12715	2	0.1	3.723	0.581	3	K.TALALAIAQELGSK.V	RUVBL1
IPI:IPI00021187.4	12515	2	-0.15	3.423	0.564	3	K.TALALAIAQELGSK.V	RUVBL1
IPI:IPI00021187.4	3689	2	-0.36	2.463	0.497	2	K.QAASGLVGQENAR.E	RUVBL1
IPI:IPI00021187.4	11004	2	-0.38	3.059	0.438	2	K.LDPSIFESLQK.E	RUVBL1
IPI:IPI00021187.4	12775	3	-0.57	3.92	0.402	4	R.ALESSIAPIVIFASNR.G	RUVBL1
IPI:IPI00021187.4	3143	2	-0.66	2.615	0.368	2	K.QAASGLVGQENAR.E	RUVBL1
IPI:IPI00021187.4	6571	2	-1.45	2.643	0.361	3	R.AVLLAGPPGTGK.T	RUVBL1
IPI:IPI00021187.4	7505	3	-0.29	2.384	0.355	2	K.TISHVIIGLK.T	RUVBL1
IPI:IPI00021187.4	11268	3	-0.15	3.155	0.343	3	R.GTEDITSPHGIPLDLLDR.V	RUVBL1
IPI:IPI00021187.4	12864	3	-0.6	2.958	0.327	4	R.ALESSIAPIVIFASNR.G	RUVBL1
IPI:IPI00021187.4	7418	3	-0.23	2.254	0.326	2	K.TISHVIIGLK.T	RUVBL1
IPI:IPI00021187.4	11043	2	0.21	2.783	0.32	3	K.VPFCPMVGSEVYSTEIK.K	RUVBL1
IPI:IPI00021187.4	12536	2	0.01	1.924	0.269	0	R.YSVQLLTPANLLAK.I	RUVBL1
IPI:IPI00021187.4	12313	2	-0.13	2.173	0.263	0	R.YSVQLLTPANLLAK.I	RUVBL1
IPI:IPI00021187.4	11421	3	0.03	2.897	0.254	3	R.GTEDITSPHGIPLDLLDR.V	RUVBL1
IPI:IPI00021187.4	6796	2	-0.95	2.244	0.248	3	R.AVLLAGPPGTGK.T	RUVBL1
IPI:IPI00021187.4	11138	2	-0.15	1.937	0.238	1	R.EACGVIVELIK.S	RUVBL1
IPI:IPI00021187.4	10962	2	-0.44	2.105	0.187	2	K.LDPSIFESLQK.E	RUVBL1
IPI:IPI00021187.4	8921	2	3.82	2.156	0.151	3	K.TEVLMENFR.R	RUVBL1
IPI:IPI00021248.1	6210	2	-0.36	2.965	0.54	1	K.AGVPGVAAPGAPAAAPPAK.E	PLK1
IPI:IPI00021248.1	5656	2	0.06	2.623	0.425	1	K.AGVPGVAAPGAPAAAPPAK.E	PLK1
IPI:IPI00021290.5	12076	2	-0.51	3.324	0.566	1	K.LGLVGVNLTLDGVK.S	ACLY
IPI:IPI00021290.5	11157	2	-0.88	3.432	0.537	1	K.IGNTGGMLDNILASK.L	ACLY
IPI:IPI00021290.5	11291	2	-0.35	4.077	0.516	1	K.IGNTGGMLDNILASK.L	ACLY
IPI:IPI00021290.5	12133	2	-0.04	3.502	0.495	1	K.AFDSGIIPMEFVNK.M	ACLY
IPI:IPI00021290.5	12184	2	-0.31	3.288	0.492	1	K.LGLVGVNLTLDGVK.S	ACLY
IPI:IPI00021290.5	12348	3	-0.06	4.337	0.418	1	R.LLQDHPWLLSQNLVVKPDQLIK.R	ACLY
IPI:IPI00021290.5	5345	2	-0.68	2.741	0.408	1	K.VDATADYICK.V	ACLY
IPI:IPI00021290.5	5507	2	-0.21	3	0.374	1	K.FICTTSAIQNR.F	ACLY
IPI:IPI00021290.5	12533	2	-0.03	2.962	0.333	1	R.TIAIIAEGIPEALTR.K	ACLY
IPI:IPI00021290.5	10537	2	0.21	2.259	0.333	1	R.EAYPEEAYIADLDAK.S	ACLY
IPI:IPI00021290.5	10606	2	-0.33	2.59	0.323	1	K.DGVYVLDLAAK.V	ACLY
IPI:IPI00021290.5	12291	2	-0.13	1.74	0.307	1	R.TIAIIAEGIPEALTR.K	ACLY
IPI:IPI00021290.5	5937	2	-0.43	2.586	0.289	1	K.FICTTSAIQNR.F	ACLY
IPI:IPI00021290.5	10666	2	-0.34	2.918	0.283	1	K.DGVYVLDLAAK.V	ACLY
IPI:IPI00021290.5	11768	3	-0.24	4.133	0.274	1	R.KHPEVDVLINFASLR.S	ACLY
IPI:IPI00021290.5	5087	2	-0.95	2.683	0.268	1	R.FGGALDAAAK.M	ACLY
IPI:IPI00021290.5	9869	2	0	2.228	0.254	1	R.SMGFIGHYLDQK.R	ACLY
IPI:IPI00021290.5	10436	2	-0.05	1.945	0.248	1	R.EAYPEEAYIADLDAK.S	ACLY
IPI:IPI00021290.5	5061	2	-1.05	2.072	0.243	1	K.VDATADYICK.V	ACLY
IPI:IPI00021290.5	9644	2	-0.38	3.122	0.242	1	R.SGGMSNELNNIISR.T	ACLY
IPI:IPI00021290.5	6015	2	-1.02	1.989	0.242	1	K.EAGVFVPR.S	ACLY
IPI:IPI00021290.5	11710	3	-0.54	3.521	0.239	1	R.KHPEVDVLINFASLR.S	ACLY
IPI:IPI00021290.5	6377	2	-0.89	1.655	0.235	1	K.EAGVFVPR.S	ACLY
IPI:IPI00021290.5	8370	3	-1.94	2.351	0.23	1	R.EGDYVLFHHEGGVDVGDVDAK.A	ACLY
IPI:IPI00021290.5	5340	2	-0.97	2.363	0.227	1	R.FGGALDAAAK.M	ACLY
IPI:IPI00021290.5	5799	3	-0.93	3.038	0.213	1	K.LYRPGSVAYVSR.S	ACLY
IPI:IPI00021290.5	5803	2	-1.05	2.196	0.209	1	K.LLVGVDEK.L	ACLY
IPI:IPI00021290.5	12103	4	-0.21	3.382	0.195	1	R.LLQDHPWLLSQNLVVKPDQLIK.R	ACLY
IPI:IPI00021290.5	6231	2	-1.1	1.909	0.193	1	K.LLVGVDEK.L	ACLY
IPI:IPI00021290.5	10464	2	-0.97	1.83	0.174	1	K.TILSLMTR.E	ACLY
IPI:IPI00021290.5	7372	3	-1.2	2.186	0.157	1	R.KPASFMTSICDER.G	ACLY
IPI:IPI00021320.2	7469	3	-0.93	2.15	0.262	1	K.GFQRPVYLFHK.A	MEPCE
IPI:IPI00021338.2	12398	2	0.36	3.473	0.499	1	K.GVETIANDVVSLATK.A	DLAT
IPI:IPI00021346.1	8617	2	0.32	2.321	0.307	10	K.DNWSPALTISK.V	UBE2E1
IPI:IPI00021405.3	11855	2	0.45	3.878	0.516	8	R.MQQQLDEYQELLDIK.L	LMNA
IPI:IPI00021405.3	3164	2	-0.83	3.438	0.506	5	R.SGAQASSTPLSPTR.I	LMNA
IPI:IPI00021405.3	11931	2	0.31	3.687	0.491	8	R.MQQQLDEYQELLDIK.L	LMNA
IPI:IPI00021405.3	3967	2	-0.83	2.585	0.48	6	R.VAVEEVDEEGK.F	LMNA
IPI:IPI00021405.3	3722	2	-0.88	2.712	0.471	6	R.VAVEEVDEEGK.F	LMNA
IPI:IPI00021405.3	3316	2	-0.49	3.203	0.469	5	R.SGAQASSTPLSPTR.I	LMNA
IPI:IPI00021405.3	5724	2	-0.41	3.435	0.442	6	K.AQNTWGCGNSLR.T	LMNA
IPI:IPI00021405.3	7329	2	-0.38	3.251	0.439	6	R.TALINSTGEEVAMR.K	LMNA
IPI:IPI00021405.3	7115	2	-0.35	2.908	0.437	2	R.SVGGSGGGSFGDNLVTR.S	LMNA
IPI:IPI00021405.3	5598	2	-0.68	3.469	0.427	5	K.AAYEAELGDAR.K	LMNA
IPI:IPI00021405.3	3700	2	-0.57	2.774	0.413	5	R.SGAQASSTPLSPTR.I	LMNA
IPI:IPI00021405.3	6536	2	-0.95	1.644	0.409	8	K.EAALSTALSEK.R	LMNA
IPI:IPI00021405.3	5372	2	-0.48	3.155	0.407	6	K.AQNTWGCGNSLR.T	LMNA
IPI:IPI00021405.3	11906	3	-0.05	2.766	0.397	6	K.AGQVVTIWAAGAGATHSPPTDLVWK.A	LMNA
IPI:IPI00021405.3	3492	2	-0.01	3.36	0.395	3	R.TVLCGTCGQPADK.A	LMNA
IPI:IPI00021405.3	5250	2	-0.65	3.406	0.391	5	K.AAYEAELGDAR.K	LMNA
IPI:IPI00021405.3	9761	2	-0.29	3.412	0.376	8	R.LKDLEALLNSK.E	LMNA
IPI:IPI00021405.3	3018	2	-0.14	2.478	0.373	3	R.TVLCGTCGQPADK.A	LMNA
IPI:IPI00021405.3	3761	2	-1.06	3.033	0.365	5	R.ITESEEVVSR.E	LMNA
IPI:IPI00021405.3	3324	2	-0.51	3.052	0.334	5	R.SGAQASSTPLSPTR.I	LMNA
IPI:IPI00021405.3	4624	2	-0.73	2.649	0.334	5	R.SLETENAGLR.L	LMNA
IPI:IPI00021405.3	9417	2	-0.02	3.419	0.332	8	R.IDSLSAQLSQLQK.Q	LMNA
IPI:IPI00021405.3	8218	2	-0.83	3.049	0.321	8	R.LADALQELR.A	LMNA
IPI:IPI00021405.3	7229	2	-0.26	2.365	0.311	2	R.SVGGSGGGSFGDNLVTR.S	LMNA
IPI:IPI00021405.3	11825	3	0.21	2.865	0.305	6	K.AGQVVTIWAAGAGATHSPPTDLVWK.A	LMNA
IPI:IPI00021405.3	8111	2	-0.98	3.14	0.3	8	R.LADALQELR.A	LMNA
IPI:IPI00021405.3	6459	3	-1.03	2.511	0.294	8	R.NSNLVGAAHEELQQSR.I	LMNA
IPI:IPI00021405.3	4755	2	-1.56	2.661	0.288	8	K.EGDLIAAQAR.L	LMNA
IPI:IPI00021405.3	9864	2	-0.55	3.075	0.265	8	R.LKDLEALLNSK.E	LMNA
IPI:IPI00021405.3	4437	2	-0.79	2.165	0.259	5	R.SLETENAGLR.L	LMNA
IPI:IPI00021405.3	4292	2	-0.88	2.444	0.255	8	K.LEAALGEAK.K	LMNA
IPI:IPI00021405.3	7623	2	0.07	2.448	0.243	6	K.SNEDQSMGNWQIK.R	LMNA
IPI:IPI00021405.3	5163	3	-0.18	3.078	0.225	8	K.KQLQDEMLR.R	LMNA
IPI:IPI00021405.3	6627	2	-0.58	1.849	0.217	5	R.LAVYIDR.V	LMNA
IPI:IPI00021405.3	4943	2	-1.16	2.454	0.214	8	K.EGDLIAAQAR.L	LMNA
IPI:IPI00021405.3	5118	2	-1.02	1.987	0.213	5	K.EDLQELNDR.L	LMNA
IPI:IPI00021405.3	6473	2	-1.26	1.868	0.208	8	K.NIYSEELR.E	LMNA
IPI:IPI00021405.3	1382	3	-1	1.612	0.183	8	R.AQHEDQVEQYKK.E	LMNA
IPI:IPI00021405.3	4276	2	-0.93	2.4	0.173	8	K.LEAALGEAK.K	LMNA
IPI:IPI00021405.3	6826	2	-0.41	1.95	0.172	5	R.LAVYIDR.V	LMNA
IPI:IPI00021405.3	4859	2	-0.65	1.872	0.165	5	K.EDLQELNDR.L	LMNA
IPI:IPI00021405.3	5178	3	-0.99	3.249	0.161	5	R.LQEKEDLQELNDR.L	LMNA
IPI:IPI00021429.6	8674	2	-0.4	1.623	0.27	4	K.TPIETLIR.D	NR2F6
IPI:IPI00021435.3	9493	3	0.17	3.999	0.604	0	K.IDPTVTMMQVEEKPDVTYSDVGGCK.E	PSMC2
IPI:IPI00021435.3	11489	2	0.57	3.659	0.547	0	K.FVVDLSDQVAPTDIEEGMR.V	PSMC2
IPI:IPI00021435.3	9499	3	0.17	2.685	0.545	0	K.IDPTVTMMQVEEKPDVTYSDVGGCK.E	PSMC2
IPI:IPI00021435.3	11314	2	0.54	3.096	0.515	0	K.FVVDLSDQVAPTDIEEGMR.V	PSMC2
IPI:IPI00021435.3	2673	2	-0.72	3.569	0.504	0	R.FDDGAGGDNEVQR.T	PSMC2
IPI:IPI00021435.3	2988	2	-0.67	3.47	0.5	0	R.FDDGAGGDNEVQR.T	PSMC2
IPI:IPI00021435.3	9609	2	-0.57	3.246	0.488	0	R.SVCTEAGMFAIR.A	PSMC2
IPI:IPI00021435.3	2573	2	-1.3	3.477	0.486	0	R.FDDGAGGDNEVQR.T	PSMC2
IPI:IPI00021435.3	9517	3	0.19	2.833	0.468	0	K.IDPTVTMMQVEEKPDVTYSDVGGCK.E	PSMC2
IPI:IPI00021435.3	10391	2	-1	2.475	0.464	0	K.GVLLFGPPGTGK.T	PSMC2
IPI:IPI00021435.3	2221	2	-0.46	2.789	0.434	0	R.FDDGAGGDNEVQR.T	PSMC2
IPI:IPI00021435.3	9655	2	-0.64	2.507	0.39	0	R.SVCTEAGMFAIR.A	PSMC2
IPI:IPI00021435.3	10320	2	-0.81	2.914	0.389	0	K.GVLLFGPPGTGK.T	PSMC2
IPI:IPI00021435.3	2736	2	-0.42	2.688	0.388	0	R.FDDGAGGDNEVQR.T	PSMC2
IPI:IPI00021435.3	9169	2	-0.81	2.743	0.385	1	R.FVNLGIEPPK.G	PSMC2
IPI:IPI00021435.3	9663	2	-0.89	3.193	0.372	1	R.ALDEGDIALLK.T	PSMC2
IPI:IPI00021435.3	6454	2	-0.51	3.596	0.363	1	K.QTLQSEQPLQVAR.C	PSMC2
IPI:IPI00021435.3	6076	2	-0.6	4.141	0.352	1	K.QTLQSEQPLQVAR.C	PSMC2
IPI:IPI00021435.3	2233	2	-0.5	2.346	0.342	0	R.FDDGAGGDNEVQR.T	PSMC2
IPI:IPI00021435.3	8654	3	-0.58	2.8	0.34	1	K.YQIHIPLPPK.I	PSMC2
IPI:IPI00021435.3	8248	3	-1	2.432	0.293	0	K.IATEKDFLEAVNK.V	PSMC2
IPI:IPI00021435.3	2331	2	-1.23	2.286	0.293	1	K.IINADSEDPK.Y	PSMC2
IPI:IPI00021435.3	12787	3	-0.18	3.197	0.28	0	R.FVNLGIEPPKGVLLFGPPGTGK.T	PSMC2
IPI:IPI00021435.3	10701	2	-0.26	2.406	0.276	1	K.QVEDDIQQLLK.K	PSMC2
IPI:IPI00021435.3	8996	2	-0.69	2.605	0.274	1	R.FVNLGIEPPK.G	PSMC2
IPI:IPI00021435.3	1920	2	-0.88	1.706	0.271	1	K.TYGQSTYSR.Q	PSMC2
IPI:IPI00021435.3	8561	3	-0.66	2.89	0.222	0	K.IATEKDFLEAVNK.V	PSMC2
IPI:IPI00021435.3	6128	2	-0.26	2.288	0.215	2	K.INELTGIK.E	PSMC2
IPI:IPI00021435.3	9122	2	-0.66	2.219	0.208	1	R.FVNLGIEPPK.G	PSMC2
IPI:IPI00021435.3	2252	2	-1.13	1.679	0.208	1	K.TYGQSTYSR.Q	PSMC2
IPI:IPI00021435.3	9745	2	-0.98	2.553	0.205	1	R.ALDEGDIALLK.T	PSMC2
IPI:IPI00021435.3	8989	3	-0.73	2.2	0.108	1	K.YQIHIPLPPK.I	PSMC2
IPI:IPI00021439.1	11211	2	0.35	3.229	0.554	6	K.DLYANTVLSGGTTMYPGIADR.M	ACTB
IPI:IPI00021439.1	11378	2	0.62	3.486	0.545	6	K.DLYANTVLSGGTTMYPGIADR.M	ACTB
IPI:IPI00021439.1	5576	2	-1.26	2.732	0.473	6	R.GYSFTTTAER.E	ACTB
IPI:IPI00021439.1	6011	2	-1.12	2.758	0.385	6	R.GYSFTTTAER.E	ACTB
IPI:IPI00021439.1	4480	3	-0.77	2.366	0.353	14	K.QEYDESGPSIVHR.K	ACTB
IPI:IPI00021439.1	11709	3	0.2	3.475	0.318	5	R.TTGIVMDSGDGVTHTVPIYEGYALPHAILR.L	ACTB
IPI:IPI00021439.1	11151	4	0.24	3.293	0.264	5	R.TTGIVM*DSGDGVTHTVPIYEGYALPHAILR.L	ACTB
IPI:IPI00021439.1	4785	3	-1.42	2.407	0.19	14	K.QEYDESGPSIVHR.K	ACTB
IPI:IPI00021692.2	4529	3	0.24	2.419	0.219	11	K.YFHPPAHLQAK.I	MBNL1
IPI:IPI00021700.3	11694	2	0.97	4.279	0.461	0	R.AEDNADTLALVFEAPNQEK.V	PCNA
IPI:IPI00021700.3	11722	2	0.71	4.585	0.427	0	R.AEDNADTLALVFEAPNQEK.V	PCNA
IPI:IPI00021700.3	7778	2	-0.8	3.271	0.384	0	K.CAGNEDIITLR.A	PCNA
IPI:IPI00021700.3	4863	2	-1.25	2.188	0.382	0	R.SEGFDTYR.C	PCNA
IPI:IPI00021700.3	7843	2	-0.61	3.292	0.352	0	K.CAGNEDIITLR.A	PCNA
IPI:IPI00021700.3	8764	3	-1.02	3.265	0.284	0	R.DLSHIGDAVVISCAK.D	PCNA
IPI:IPI00021700.3	4597	2	-0.41	1.736	0.183	0	K.YYLAPK.I	PCNA
IPI:IPI00021700.3	2625	2	-0.61	1.804	0.169	0	K.VSDYEMK.L	PCNA
IPI:IPI00021700.3	10642	2	-0.98	2.011	0.167	0	R.YLNFFTK.A	PCNA
IPI:IPI00021700.3	8406	3	-0.85	2.674	0.166	0	R.DLSHIGDAVVISCAK.D	PCNA
IPI:IPI00021700.3	4178	2	-1.1	2.569	0.157	0	R.LVQGSILKK.V	PCNA
IPI:IPI00021700.3	4141	2	-1.27	2.256	0.127	0	R.LVQGSILKK.V	PCNA
IPI:IPI00021728.3	11932	2	-0.17	2.975	0.341	1	K.DASDDLDDLNFFNQK.K	EIF2S2
IPI:IPI00021728.3	4688	2	-1.03	2.304	0.274	0	K.TGFQAVTGK.R	EIF2S2
IPI:IPI00021728.3	9177	2	-0.41	2.719	0.271	1	K.IFDIDEAEEGVK.D	EIF2S2
IPI:IPI00021728.3	9012	2	-0.38	2.972	0.259	1	K.IFDIDEAEEGVK.D	EIF2S2
IPI:IPI00021728.3	4522	2	-0.86	2.129	0.233	0	K.TGFQAVTGK.R	EIF2S2
IPI:IPI00021728.3	4737	2	-1.03	1.901	0.177	1	R.SPDTILQK.D	EIF2S2
IPI:IPI00021728.3	7967	2	-0.55	1.811	0.158	1	R.VFNIMR.E	EIF2S2
IPI:IPI00021812.2	8287	2	0.02	3.292	0.403	1	K.IDVTAPDVSIEEPEGK.L	AHNAK
IPI:IPI00021812.2	2208	2	-0.84	2.73	0.344	1	K.VGGSGVNVNAK.G	AHNAK
IPI:IPI00021812.2	7288	2	-0.97	2.013	0.305	2	K.AEGPEVDVNLPK.A	AHNAK
IPI:IPI00021812.2	7358	2	-0.58	2.103	0.303	2	K.AEGPEVDVNLPK.A	AHNAK
IPI:IPI00021840.1	10199	2	-0.24	3.207	0.486	2	R.MATEVAADALGEEWK.G	RPS6
IPI:IPI00021840.1	8170	2	-0.37	2.139	0.347	2	K.DIPGLTDTTVPR.R	RPS6
IPI:IPI00021840.1	10117	2	-0.33	3.226	0.346	2	R.MATEVAADALGEEWK.G	RPS6
IPI:IPI00021840.1	4975	2	-1.26	2.603	0.313	1	K.LIEVDDER.K	RPS6
IPI:IPI00021840.1	4767	2	-1.35	2.578	0.298	1	K.LIEVDDER.K	RPS6
IPI:IPI00021926.4	7347	2	-1.07	3.847	0.541	2	K.HGEIDYEAIVK.L	PSMC6
IPI:IPI00021926.4	7275	2	-1.57	3.274	0.512	2	K.HGEIDYEAIVK.L	PSMC6
IPI:IPI00021926.4	12870	2	-0.53	3.666	0.474	1	K.ALQSVGQIVGEVLK.Q	PSMC6
IPI:IPI00021926.4	12923	2	-0.51	2.947	0.451	1	K.ALQSVGQIVGEVLK.Q	PSMC6
IPI:IPI00021926.4	7170	2	-0.82	3.22	0.436	2	K.LSDGFNGADLR.N	PSMC6
IPI:IPI00021926.4	9832	2	-0.39	3.328	0.43	2	R.NVCTEAGMFAIR.A	PSMC6
IPI:IPI00021926.4	8771	3	-0.73	3.697	0.374	1	K.VVSSSIVDKYIGESAR.L	PSMC6
IPI:IPI00021926.4	7050	2	-0.68	3.148	0.373	2	K.LSDGFNGADLR.N	PSMC6
IPI:IPI00021926.4	10886	3	0.76	3.484	0.367	2	R.EVDPLVYNM*SHEDPGNVSYSEIGGLSEQIR.E	PSMC6
IPI:IPI00021926.4	12909	3	-0.3	2.913	0.353	2	R.DHQPCIIFMDEIDAIGGR.R	PSMC6
IPI:IPI00021926.4	8708	2	-0.45	2.638	0.332	2	R.AVASQLDCNFLK.V	PSMC6
IPI:IPI00021926.4	11879	2	-0.34	2.659	0.324	3	R.VALDMTTLTIMR.Y	PSMC6
IPI:IPI00021926.4	4970	2	0.11	1.807	0.311	2	K.LDYKPV.-	PSMC6
IPI:IPI00021926.4	12938	3	-0.3	2.652	0.291	2	R.DHQPCIIFMDEIDAIGGR.R	PSMC6
IPI:IPI00021926.4	1701	2	-0.91	2.485	0.29	2	R.FSEGTSADR.E	PSMC6
IPI:IPI00021926.4	7158	3	-0.66	2.864	0.265	1	K.IHIDLPNEQAR.L	PSMC6
IPI:IPI00021926.4	8984	2	-0.52	2.175	0.255	2	R.AVASQLDCNFLK.V	PSMC6
IPI:IPI00021926.4	7039	2	-0.67	2.111	0.243	3	K.GCLLYGPPGTGK.T	PSMC6
IPI:IPI00021926.4	7173	2	-0.74	3.18	0.218	3	K.GCLLYGPPGTGK.T	PSMC6
IPI:IPI00021926.4	3759	2	-1.09	1.778	0.204	3	K.VVSSSIVDK.Y	PSMC6
IPI:IPI00021926.4	6453	3	-1.3	3.872	0.196	1	R.KIHIDLPNEQAR.L	PSMC6
IPI:IPI00021926.4	6093	3	-1.35	2.766	0.196	1	R.KIHIDLPNEQAR.L	PSMC6
IPI:IPI00021926.4	1406	2	-0.6	2.118	0.183	2	R.RFSEGTSADR.E	PSMC6
IPI:IPI00021926.4	1448	2	-1.04	2.081	0.156	2	R.RFSEGTSADR.E	PSMC6
IPI:IPI00022202.3	12848	2	0.44	3.04	0.568	4	K.GWAPTFLGYSMQGLCK.F	SLC25A3
IPI:IPI00022202.3	12460	2	0.88	3.102	0.51	5	K.VLYSNMLGEENTYLWR.T	SLC25A3
IPI:IPI00022202.3	12239	2	1.08	3.006	0.493	5	K.VLYSNMLGEENTYLWR.T	SLC25A3
IPI:IPI00022202.3	5249	2	-0.59	2.198	0.328	5	R.IQTQPGYANTLR.D	SLC25A3
IPI:IPI00022202.3	12138	2	-0.84	1.985	0.243	5	K.FGFYEVFK.V	SLC25A3
IPI:IPI00022202.3	5130	2	-0.78	1.669	0.205	5	K.FVVPKPR.S	SLC25A3
IPI:IPI00022202.3	12046	2	-0.99	2.191	0.201	5	K.FGFYEVFK.V	SLC25A3
IPI:IPI00022215.1	5464	2	-0.9	2.519	0.529	0	K.SVGQGYSVGQSMR.L	ADNP
IPI:IPI00022215.1	2099	2	-0.68	3.228	0.449	0	K.SPSLSQSQASR.V	ADNP
IPI:IPI00022215.1	4170	2	-1.01	2.307	0.311	0	R.IGSLASGNVR.S	ADNP
IPI:IPI00022215.1	2948	3	-1.42	2.851	0.265	0	R.HQVIQTVHPVEK.K	ADNP
IPI:IPI00022256.3	3463	2	-0.85	2.218	0.238	8	R.SPVTNIAR.T	AP2M1
IPI:IPI00022275.6	969	3	9.14	2.279	0.182	3	R.ELSAQPEVHR.F	SACM1L
IPI:IPI00022305.4	12397	2	1.16	5.159	0.567	8	R.DTLVQGLNEAGDDLEAVAK.F	BZW2
IPI:IPI00022305.4	12163	2	0.59	3.52	0.561	8	R.DTLVQGLNEAGDDLEAVAK.F	BZW2
IPI:IPI00022305.4	11706	2	-0.01	2.475	0.301	5	R.LLELFPVNR.Q	BZW2
IPI:IPI00022305.4	11720	2	-0.37	2.365	0.203	5	R.LLELFPVNR.Q	BZW2
IPI:IPI00022305.4	10424	2	-0.67	1.719	0.203	10	K.IVVLFYK.A	BZW2
IPI:IPI00022305.4	9045	2	-0.47	2.726	0.186	4	K.ADVLSEEAILK.W	BZW2
IPI:IPI00022305.4	10502	2	-0.69	1.597	0.18	10	K.IVVLFYK.A	BZW2
IPI:IPI00022305.4	9201	2	-0.23	2.634	0.161	4	K.ADVLSEEAILK.W	BZW2
IPI:IPI00022305.4	1307	3	-0.21	2.222	0.144	8	K.HQKPVLTGQR.F	BZW2
IPI:IPI00022462.2	12393	2	0.11	3.22	0.497	1	R.SAFSNLFGGEPLSYTR.F	TFRC
IPI:IPI00022462.2	3213	2	-0.05	3.386	0.456	1	K.LAVDEEENADNNTK.A	TFRC
IPI:IPI00022462.2	3220	2	-0.1	3.855	0.422	1	K.LAVDEEENADNNTK.A	TFRC
IPI:IPI00022462.2	2924	2	0.1	3.251	0.356	1	K.LAVDEEENADNNTK.A	TFRC
IPI:IPI00022462.2	6861	2	-0.55	2.944	0.346	1	K.LLNENSYVPR.E	TFRC
IPI:IPI00022597.1	12264	2	0.76	4.122	0.572	0	K.TCDISFSDPDDLLNFK.L	UBE2M
IPI:IPI00022597.1	12513	2	0.22	3.43	0.461	0	K.TCDISFSDPDDLLNFK.L	UBE2M
[truncated: 3,883 more rows]
