# Supplementary material for: WRNIP1 Is Recruited to DNA Interstrand Crosslinks and Promotes Repair
Source: Cell Rep. 2020 Jul 7;32(1):107850. doi: 10.1016/j.celrep.2020.107850 (PMC7351111; doi:10.1016/j.celrep.2020.107850)
Supplement: Table S2. MS/MS Data of WRNIP1 Ubiquitination, Relating to Figure 4 [file mmc3.xlsx]

## Sheet: Sheet1
IP Prob	q-value	Prev AA	Peptide	Next AA	PTMs	Modified Peptide
1	0	R	FVTLSATNAKTNDVR	D	1 x GlyGly (K)	FVTLSATNAK(+114.04)TNDVR
1	0	K	GPSPPGAKR	R	1 x GlyGly (K)	GPSPPGAK(+114.04)R
1	0	R	LMKDLGYGK	G	1 x GlyGly (K)	LMK(+114.04)DLGYGK
1	0	K	KSGQSYSPSR	V	1 x GlyGly (K)	K(+114.04)SGQSYSPSR
1	0	K	KSGQSYSPSR	V	1 x GlyGly (K)	K(+114.04)SGQSYSPSR
1	0.01	R	AKGPSPPGAK	R	1 x GlyGly (K)	AK(+114.04)GPSPPGAK
0.99	0.01	R	GVDFFKQR	R	1 x GlyGly (K)	GVDFFK(+114.04)QR
0.99	0.01	R	AKGPSPPGAKR	R	1 x GlyGly (K)	AKGPSPPGAK(+114.04)R
0.97	0.01	K	TTLAHIIASNSKK	H	1 x GlyGly (K)	TTLAHIIASNSKK(+114.04)
1	0	R	KGSGKRPAAAAAAGSASPR	S	1 x GlyGly (K) 1 x Phospho (ST)	KGSGK(+114.04)RPAAAAAAGSAS(+79.97)PR
1	0	K	GSGKRPAAAAAAGSASPR	S	1 x Phospho (ST)	GSGKRPAAAAAAGSAS(+79.97)PR
1	0	K	GPSPPGAKR	R	1 x Phospho (ST)	GPS(+79.97)PPGAKR
1	0	R	AKGPSPPGAKR	R	1 x Phospho (ST)	AKGPS(+79.97)PPGAKR
1	0	R	AINSLGIHVLDSSRPTDPLSHSSNSSSEPAMFIEDK	A	1 x Phospho (ST)	AINSLGIHVLDSSRPTDPLS(+79.97)HSSNSSSEPAMFIEDK
1	0	K	RPAAAAAAGSASPR	S	1 x Phospho (ST)	RPAAAAAAGSAS(+79.97)PR
1	0	R	RLSESSALKQPATPTAAESSEGEGEEGDDGGETESR	E	1 x Phospho (ST)	RLSESS(+79.97)ALKQPATPTAAESSEGEGEEGDDGGETESR
1	0	R	AKGPSPPGAK	R	1 x Phospho (ST)	AKGPS(+79.97)PPGAK
1	0	R	LSESSALKQPATPTAAESSEGEGEEGDDGGETESRESYDAPPTPSGAR	L	1 x Phospho (ST)	LSESSALKQPATPT(+79.97)AAESSEGEGEEGDDGGETESRESYDAPPTPSGAR
1	0	R	AKGPSPPGAK	R	1 x Phospho (ST)	AKGPS(+79.97)PPGAK
1	0	R	ESYDAPPTPSGAR	L	1 x Phospho (ST)	ESYDAPPT(+79.97)PSGAR
1	0.01	K	SGQSYSPSR	V	1 x Phospho (ST)	SGQSYS(+79.97)PSR
1	0.01	K	RPAAAAAAGSASPR	S	1 x Phospho (ST)	RPAAAAAAGS(+79.97)ASPR
1	0.01	R	AKGPSPPGAKR	R	1 x Phospho (ST)	AKGPS(+79.97)PPGAKR
0.99	0.01	K	GPSPPGAKR	R	1 x Phospho (ST)	GPS(+79.97)PPGAKR
0.98	0.01	R	ESYDAPPTPSGAR	L	1 x Phospho (ST)	ESYDAPPT(+79.97)PSGAR
1	0	R	AKGPSPPGAKR	R	1 x Phospho (ST) 1 x GlyGly (K)	AKGPS(+79.97)PPGAK(+114.04)R
1	0	K	GSGKRPAAAAAAGSASPR	S	1 x Phospho (ST) 1 x GlyGly (K)	GSGK(+114.04)RPAAAAAAGSAS(+79.97)PR
1	0	K	GPSPPGAKR	R	1 x Phospho (ST) 1 x GlyGly (K)	GPS(+79.97)PPGAK(+114.04)R
1	0.01	R	AKGPSPPGAKR	R	1 x Phospho (ST) 1 x GlyGly (K)	AKGPS(+79.97)PPGAK(+114.04)R
1	0.01	R	AKGPSPPGAK	R	1 x Phospho (ST) 1 x GlyGly (K)	AK(+114.04)GPS(+79.97)PPGAK
1	0	R	FVTLSATNAKTNDVRDVIK	Q	1 x GlyGly (K)	FVTLSATNAKTNDVRDVIK(+114.04)
1	0	K	TTLAHIIASNSKK	H	1 x GlyGly (K)	TTLAHIIASNSKK(+114.04)
1	0	R	AINSLGIHVLDSSRPTDPLSHSSNSSSEPAMFIEDK	A	1 x Oxidation (M) 1 x Phospho (ST)	AINSLGIHVLDSSRPTDPLS(+79.97)HSSNSSSEPAM(+15.99)FIEDK
1	0	R	KGSGKRPAAAAAAGSASPR	S	1 x Phospho (ST)	KGSGKRPAAAAAAGSAS(+79.97)PR
1	0	R	AKGPSPPGAK	R	1 x Phospho (ST)	AKGPS(+79.97)PPGAK
1	0	R	KGSGKRPAAAAAAGSASPR	S	1 x Phospho (ST)	KGS(+79.97)GKRPAAAAAAGSASPR
0.98	0.01	K	RPAAAAAAGSASPR	S	1 x Phospho (ST)	RPAAAAAAGSAS(+79.97)PR
1	0	R	KGSGKRPAAAAAAGSASPR	S	2 x Phospho (ST)	KGS(+79.97)GKRPAAAAAAGS(+79.97)ASPR
1	0	R	VLITENDVKEGLQR	S	1 x GlyGly (K)	VLITENDVK(+114.04)EGLQR
1	0	K	TNDVRDVIKQAQNEK	S	1 x GlyGly (K)	TNDVRDVIK(+114.04)QAQNEK
1	0	R	FVTLSATNAKTNDVRDVIK	Q	1 x GlyGly (K)	FVTLSATNAK(+114.04)TNDVRDVIK
